# Supplementary material for: Potential sources of bacteria colonizing the cryoconite of an Alpine glacier
Source: PLoS One. 2017 Mar 30;12(3):e0174786. doi: 10.1371/journal.pone.0174786 (PMC5373619; doi:10.1371/journal.pone.0174786)
Supplement: S1 Table — Cryoconite July: n = 20; Cryoconite August: n = 20; Cryoconite September: n = 20; Dirt cone: n = 6; Moraines n = 7; Glacier forefield: n = 10. Asterisks denote samples whose relative abundance of OTUs was normalized to 10,000 in the analyses of beta-diversity. (XLSX) [file pone.0174786.s001.xlsx]

## Sheet: Env
ID_seq	ID_crio	ID	Type	Month	Day	Year	zone_UTM	UTM_x	UTM_y	Lon	Lat	NOTU	N_seq
Crio-A13-1	CRIO_44	Crio-A13-1	crio	8	28	2013	32	621889	5.13951e+06	10.5856	46.3982	171	12440
Crio-A13-10	CRIO_51	Crio-A13-10	crio	8	28	2013	32	621887	5.13952e+06	10.5855	46.3982	179	85070
Crio-A13-11	CRIO_52	Crio-A13-11	crio	8	28	2013	32	621889	5.13952e+06	10.5856	46.3983	175	46592
Crio-A13-12	CRIO_53	Crio-A13-12	crio	8	28	2013	32	621891	5.13953e+06	10.5856	46.3983	186	14259
Crio-A13-13	CRIO_54	Crio-A13-13	crio	8	28	2013	32	621917	5.13948e+06	10.5859	46.3979	187	20890
Crio-A13-14	CRIO_40	Crio-A13-14	crio	8	28	2013	32	621878	5.13952e+06	10.5854	46.3982	180	21134
Crio-A13-15	CRIO_41	Crio-A13-15	crio	8	28	2013	32	621911	5.13947e+06	10.5858	46.3978	178	19550
Crio-A13-16	CRIO_55	Crio-A13-16	crio	8	28	2013	32	621909	5.13945e+06	10.5858	46.3976	160	50827
Crio-A13-17	CRIO_56	Crio-A13-17	crio	8	28	2013	32	621913	5.13946e+06	10.5859	46.3978	178	34762
Crio-A13-18	CRIO_57	Crio-A13-18	crio	8	28	2013	32	621878	5.13952e+06	10.5854	46.3982	165	31766
Crio-A13-19	CRIO_58	Crio-A13-19	crio	8	28	2013	32	621912	5.13944e+06	10.5858	46.3976	173	22280
Crio-A13-2	CRIO_23	Crio-A13-2	crio	8	28	2013	32	621880	5.13952e+06	10.5854	46.3982	174	20811
Crio-A13-20	CRIO_59	Crio-A13-20	crio	8	28	2013	32	621909	5.13945e+06	10.5858	46.3976	163	14850
Crio-A13-3	CRIO_45	Crio-A13-3	crio	8	28	2013	32	621918	5.13946e+06	10.5859	46.3977	206	15482
Crio-A13-4	CRIO_46	Crio-A13-4	crio	8	28	2013	32	621887	5.13952e+06	10.5855	46.3982	167	14981
Crio-A13-5	CRIO_47	Crio-A13-5	crio	8	28	2013	32	621909	5.13944e+06	10.5858	46.3976	175	7931
Crio-A13-6	CRIO_48	Crio-A13-6	crio	8	28	2013	32	621885	5.13951e+06	10.5855	46.3982	191	44704
Crio-A13-7	CRIO_30	Crio-A13-7	crio	8	28	2013	32	621909	5.13945e+06	10.5858	46.3976	188	16766
Crio-A13-8	CRIO_49	Crio-A13-8	crio	8	28	2013	32	621885	5.13951e+06	10.5855	46.3982	189	53670
Crio-A13-9	CRIO_50	Crio-A13-9	crio	8	28	2013	32	621891	5.13952e+06	10.5856	46.3982	168	17939
Crio-J13-1	CRIO_22	Crio-J13-1	crio	7	10	2013	32	621893	5.13952e+06	10.5856	46.3982	139	42062
Crio-J13-10	CRIO_31	Crio-J13-10	crio	7	10	2013	32	621898	5.1395e+06	10.5857	46.3981	125	26858
Crio-J13-11	CRIO_32	Crio-J13-11	crio	7	10	2013	32	621915	5.1395e+06	10.5859	46.3981	146	41239
Crio-J13-12	CRIO_33	Crio-J13-12	crio	7	10	2013	32	621915	5.1395e+06	10.5859	46.3981	124	32068
Crio-J13-13	CRIO_34	Crio-J13-13	crio	7	10	2013	32	621912	5.13951e+06	10.5859	46.3982	143	29931
Crio-J13-14	CRIO_35	Crio-J13-14	crio	7	10	2013	32	621891	5.1395e+06	10.5856	46.3981	132	23053
Crio-J13-15	CRIO_36	Crio-J13-15	crio	7	10	2013	32	621895	5.1395e+06	10.5856	46.3981	140	43544
Crio-J13-16	CRIO_37	Crio-J13-16	crio	7	10	2013	32	621911	5.13949e+06	10.5858	46.398	145	31239
Crio-J13-17	CRIO_38	Crio-J13-17	crio	7	10	2013	32	621915	5.13949e+06	10.5859	46.398	150	9043
Crio-J13-18	CRIO_39	Crio-J13-18	crio	7	10	2013	32	621915	5.1395e+06	10.5859	46.3981	136	21406
Crio-J13-19	CRIO_40	Crio-J13-19	crio	7	10	2013	32	621913	5.13948e+06	10.5859	46.3979	137	20531
Crio-J13-2	CRIO_23	Crio-J13-2	crio	7	10	2013	32	621889	5.13952e+06	10.5856	46.3982	145	30420
Crio-J13-20	CRIO_41	Crio-J13-20	crio	7	10	2013	32	621913	5.13948e+06	10.5859	46.3979	138	50814
Crio-J13-3	CRIO_24	Crio-J13-3	crio	7	10	2013	32	621889	5.13952e+06	10.5856	46.3982	121	23289
Crio-J13-4	CRIO_25	Crio-J13-4	crio	7	10	2013	32	621895	5.13952e+06	10.5856	46.3982	134	33353
Crio-J13-5	CRIO_26	Crio-J13-5	crio	7	10	2013	32	621895	5.13952e+06	10.5856	46.3982	135	44483
Crio-J13-6	CRIO_27	Crio-J13-6	crio	7	10	2013	32	621882	5.13952e+06	10.5855	46.3982	141	37833
Crio-J13-7	CRIO_28	Crio-J13-7	crio	7	10	2013	32	621899	5.13951e+06	10.5857	46.3982	144	49693
Crio-J13-8	CRIO_29	Crio-J13-8	crio	7	10	2013	32	621893	5.13952e+06	10.5856	46.3982	141	35988
Crio-J13-9	CRIO_30	Crio-J13-9	crio	7	10	2013	32	621902	5.13951e+06	10.5857	46.3982	135	29646
Crio-S13-1	CRIO_44	Crio-S13-1	crio	9	25	2013	32	621887	5.13952e+06	10.5855	46.3982	163	3965
Crio-S13-10	CRIO_55	Crio-S13-10	crio	9	25	2013	32	621874	5.13952e+06	10.5854	46.3983	166	19720
Crio-S13-11	CRIO_62	Crio-S13-11	crio	9	25	2013	32	621889	5.13951e+06	10.5856	46.3982	161	30987
Crio-S13-12	CRIO_43	Crio-S13-12	crio	9	25	2013	32	621889	5.1395e+06	10.5856	46.3981	145	65065
Crio-S13-13	CRIO_60	Crio-S13-13	crio	9	25	2013	32	621880	5.13953e+06	10.5854	46.3984	168	25037
Crio-S13-14	CRIO_58	Crio-S13-14	crio	9	25	2013	32	621876	5.13952e+06	10.5854	46.3983	177	36383
Crio-S13-15	CRIO_61	Crio-S13-15	crio	9	25	2013	32	621874	5.13952e+06	10.5854	46.3983	172	22897
Crio-S13-16	CRIO_59	Crio-S13-16	crio	9	25	2013	32	621882	5.13953e+06	10.5855	46.3983	189	23142
Crio-S13-17	CRIO_63	Crio-S13-17	crio	9	25	2013	32	621868	5.13947e+06	10.5853	46.3978	188	19526
Crio-S13-18	CRIO_64	Crio-S13-18	crio	9	25	2013	32	621868	5.13947e+06	10.5853	46.3978	187	22638
Crio-S13-19	CRIO_65	Crio-S13-19	crio	9	25	2013	32	621864	5.13948e+06	10.5852	46.3979	179	25521
Crio-S13-2	CRIO_23	Crio-S13-2	crio	9	25	2013	32	621880	5.13952e+06	10.5854	46.3982	176	2203
Crio-S13-20	CRIO_66	Crio-S13-20	crio	9	25	2013	32	621905	5.13947e+06	10.5858	46.3978	175	64891
Crio-S13-3	CRIO_45	Crio-S13-3	crio	9	25	2013	32	621905	5.13946e+06	10.5858	46.3977	199	4549
Crio-S13-4	CRIO_48	Crio-S13-4	crio	9	25	2013	32	621878	5.13953e+06	10.5854	46.3983	163	9381
Crio-S13-5	CRIO_49	Crio-S13-5	crio	9	25	2013	32	621891	5.13951e+06	10.5856	46.3982	168	10233
Crio-S13-6	CRIO_50	Crio-S13-6	crio	9	25	2013	32	621878	5.13952e+06	10.5854	46.3983	181	61443
Crio-S13-7	CRIO_51	Crio-S13-7	crio	9	25	2013	32	621874	5.13952e+06	10.5854	46.3983	172	39509
Crio-S13-8	CRIO_41	Crio-S13-8	crio	9	25	2013	32	621905	5.13947e+06	10.5858	46.3978	185	14732
Crio-S13-9	CRIO_42	Crio-S13-9	crio	9	25	2013	32	621889	5.13952e+06	10.5856	46.3982	185	43497
Cum-A13-1	CUM 4	Cum-A13-1	cone	8	28	2013	32	621938	5.13929e+06	10.5861	46.3961	183	56354
Cum-A13-2	CUM 5	Cum-A13-2	cone	8	28	2013	32	621938	5.13929e+06	10.5861	46.3961	130	70171
Cum-A13-3	CUM 6	Cum-A13-3	cum	8	28	2013	32	621911	5.13938e+06	10.5858	46.397	215	43951
Cum-J13-1	CUM 1	Cum-J13-1	cone	7	10	2013	32	621972	5.1393e+06	10.5866	46.3963	232	62417
Cum-J13-2	CUM 2	Cum-J13-2	cone	7	10	2013	32	621957	5.1393e+06	10.5864	46.3963	197	66066
Cum-J13-3	CUM 3	Cum-J13-3	cone	7	10	2013	32	621938	5.1393e+06	10.5861	46.3963	255	62936
Glac-O13-1	GLAC 1	Mor-O13-1	mor	10	4	2013	32	622370	5.13914e+06	10.5917	46.3947	173	21047
Glac-O13-2	GLAC 2	Mor-O13-2	mor	10	4	2013	32	622467	5.13929e+06	10.593	46.3961	251	16990
Glac-O13-3	GLAC 3	Mor-O13-3	mor	10	4	2013	32	622369	5.13937e+06	10.5918	46.3968	202	126734
Glac-O13-4	GLAC 4	Mor-O13-4	mor	10	4	2013	32	621968	5.1397e+06	10.5866	46.3998	188	19399
Mor-S13-1	MOR 1	Mor-S13-1	mor	9	25	2013	32	621854	5.13946e+06	10.5851	46.3977	298	26940
Mor-S13-2	MOR 2	Mor-S13-2	mor	9	25	2013	32	621840	5.13947e+06	10.5849	46.3979	222	32962
Mor-S13-3	MOR 3	Mor-S13-3	mor	9	25	2013	32	621834	5.13949e+06	10.5848	46.398	209	34396
Glac-O13-5	GLAC 5	Plain-O13-1	fore	10	4	2013	32	621788	5.14028e+06	10.5844	46.4051	305	51477
Glac-O13-14	GLAC 14	Plain-O13-10	fore	10	4	2013	32	621587	5.14045e+06	10.5819	46.4066	257	4218
Glac-O13-6	GLAC 6	Plain-O13-2	fore	10	4	2013	32	621760	5.14029e+06	10.5841	46.4052	112	39751
Glac-O13-7	GLAC 7	Plain-O13-3	fore	10	4	2013	32	621726	5.14031e+06	10.5836	46.4054	152	66154
Glac-O13-8	GLAC 8	Plain-O13-4	fore	10	4	2013	32	621701	5.14032e+06	10.5833	46.4055	222	29864
Glac-O13-9	GLAC 9	Plain-O13-5	fore	10	4	2013	32	621675	5.14033e+06	10.583	46.4056	118	8821
Glac-O13-10	GLAC 10	Plain-O13-6	fore	10	4	2013	32	621655	5.14035e+06	10.5827	46.4058	126	23220
Glac-O13-11	GLAC 11	Plain-O13-7	fore	10	4	2013	32	621642	5.14037e+06	10.5826	46.4059	181	15379
Glac-O13-12	GLAC 12	Plain-O13-8	fore	10	4	2013	32	621636	5.14038e+06	10.5825	46.4061	261	3192
Glac-O13-13	GLAC 13	Plain-O13-9	fore	10	4	2013	32	621620	5.1404e+06	10.5823	46.4062	355	13074

## Sheet: Env_details
short_name	long_name	description	units	notes
ID_seq	ID_sequencing	Sample ID
ID_crio	ID_crio	Cryoconite hole ID
Type	Type	The sampled environment, either cryoconite hole (crio), morain (mor), glacier forefiled (foren) or dirt cone (cune).
Month	Month	Sampling month
Day	Day	Sampling day
Year	Year	Sampling year
zone_UTM	zone_UTM	UTM zone
UTM_x	UTM_x	Sampling position in UTM coordinates	m
UTM_y	UTM_y	Sampling position in UTM coordinates	m
Lon	Longitude	Longitude of sampling site	degrees
Lat	Latitude	Latitude of sampling site	degrees
NOTU	Number_of_OTUs	Number of OTU calculated on 2000 randomly selected sequences
N_seq	Number_of_sequences	Number of sequences obtained at each sample
