# Supplementary material for: Potential sources of bacteria colonizing the cryoconite of an Alpine glacier
Source: PLoS One. 2017 Mar 30;12(3):e0174786. doi: 10.1371/journal.pone.0174786 (PMC5373619; doi:10.1371/journal.pone.0174786)
Supplement: S2 Table — The classification of OTUs at class and order level (if available) is reported, as well as the value of the IndVal statistic and the significance of the test, corrected with the False Discovery Rate procedure. (XLSX) [file pone.0174786.s002.xlsx]

## Sheet: Table S2
Cryoconite
OTU	class	order	stat	q.value
322	Alphaproteobacteria	Sphingomonadales	0.8944	0.0013
403	Alphaproteobacteria	Rhodospirillales	0.9661	0.0013
1536	Cyanobacteria	Unclassified_Cyanobacteria	0.8944	0.0013
1724	Cyanobacteria	Unclassified_Cyanobacteria	0.8266	0.0142
1862	Alphaproteobacteria	Rhodospirillales	0.9309	0.0013
2064	Sphingobacteria	Sphingobacteriales	0.7853	0.0453
Dirt cone
OTU	class	order	stat	q.value
64	Flavobacteria	Flavobacteriales	0.7071	0.0101
122	Betaproteobacteria	Unclassified_Betaproteobacteria	0.8819	0.0013
264	Deltaproteobacteria	Myxococcales	0.782	0.0042
271	Holophagae	Holophagales	0.8547	0.002
272	Betaproteobacteria	Burkholderiales	0.7968	0.0042
280	Deltaproteobacteria	Myxococcales	0.741	0.006
365	Deltaproteobacteria	Desulfuromonadales	0.7917	0.009
389	Actinobacteria	Unclassified_Actinobacteria	0.8065	0.0025
398	Subdivision3	Subdivision3_genera_incertae_sedis	0.741	0.006
421	Unclassified_Bacteroidetes	Unclassified_Bacteroidetes	0.7971	0.0081
450	Holophagae	Holophagales	0.741	0.006
455	Unclassified_Bacteria	Unclassified_Bacteria	0.741	0.006
469	Clostridia	Clostridiales	0.7968	0.0056
489	Betaproteobacteria	Burkholderiales	0.8069	0.0058
519	Acidobacteria_Gp3	Gp3	0.8002	0.0056
532	Deltaproteobacteria	Desulfobacterales	0.6956	0.0195
573	Unclassified_Bacteroidetes	Unclassified_Bacteroidetes	0.9093	0.002
592	Unclassified_Bacteroidetes	Unclassified_Bacteroidetes	0.7334	0.0128
639	Betaproteobacteria	Burkholderiales	0.8065	0.0037
676	Unclassified_Bacteria	Unclassified_Bacteria	0.782	0.0037
691	Unclassified_Bacteria	Unclassified_Bacteria	0.7796	0.0084
782	Acidobacteria_Gp3	Unclassified_Acidobacteria_Gp3	0.7334	0.0101
828	Unclassified_Bacteria	Unclassified_Bacteria	0.7377	0.0142
860	Actinobacteria	Actinomycetales	0.7397	0.0263
926	Unclassified_Bacteria	Unclassified_Bacteria	0.699	0.0092
1015	Sphingobacteria	Sphingobacteriales	0.741	0.006
1026	Holophagae	Holophagales	0.8434	0.0013
1111	Flavobacteria	Flavobacteriales	0.7614	0.0025
1138	Alphaproteobacteria	Sphingomonadales	0.8165	0.002
1249	Deltaproteobacteria	Myxococcales	0.7071	0.0101
1267	Unclassified_Bacteria	Unclassified_Bacteria	0.7614	0.0042
1310	Gammaproteobacteria	Oceanospirillales	0.7071	0.0087
1318	Unclassified_Bacteroidetes	Unclassified_Bacteroidetes	0.7397	0.0305
1356	Unclassified_Bacteroidetes	Unclassified_Bacteroidetes	0.8065	0.0031
1626	Gammaproteobacteria	Xanthomonadales	0.8434	0.0013
1637	Unclassified_Bacteria	Unclassified_Bacteria	0.7071	0.0101
1639	Betaproteobacteria	Unclassified_Betaproteobacteria	0.7071	0.0101
1668	Flavobacteria	Flavobacteriales	0.7446	0.0173
1711	Betaproteobacteria	Hydrogenophilales	0.8133	0.0025
1866	Betaproteobacteria	Burkholderiales	0.699	0.0084
Moraine
OTU	class	order	stat	q.value
178	Betaproteobacteria	Burkholderiales	0.7419	0.0294
211	Betaproteobacteria	Unclassified_Betaproteobacteria	0.6547	0.0238
236	Clostridia	Clostridiales	0.6974	0.0081
257	Betaproteobacteria	Unclassified_Betaproteobacteria	0.7836	0.0078
317	Unclassified_Bacteria	Unclassified_Bacteria	0.7801	0.013
368	Actinobacteria	Actinomycetales	0.6974	0.006
382	Betaproteobacteria	Unclassified_Betaproteobacteria	0.7758	0.0081
384	Betaproteobacteria	Unclassified_Betaproteobacteria	0.8761	0.0013
444	Unclassified_Bacteria	Unclassified_Bacteria	0.8761	0.0013
641	Clostridia	Clostridiales	0.6547	0.0218
768	Unclassified_Bacteria	Unclassified_Bacteria	0.6547	0.0206
859	Sphingobacteria	Sphingobacteriales	0.7249	0.0212
889	Unclassified_Bacteria	Unclassified_Bacteria	0.6423	0.0485
895	Betaproteobacteria	Rhodocyclales	0.7916	0.0056
1037	Alphaproteobacteria	Rhizobiales	0.6547	0.0226
1149	Alphaproteobacteria	Rhodospirillales	0.6889	0.0169
1160	Betaproteobacteria	Unclassified_Betaproteobacteria	0.6547	0.0173
1172	Sphingobacteria	Sphingobacteriales	0.7451	0.0056
1199	Alphaproteobacteria	Sphingomonadales	0.6651	0.04
1265	Betaproteobacteria	Burkholderiales	0.6974	0.0061
1329	Betaproteobacteria	Burkholderiales	0.7916	0.0056
1361	Acidobacteria_Gp3	Unclassified_Acidobacteria_Gp3	0.6547	0.0206
1678	Betaproteobacteria	Burkholderiales	0.761	0.0049
1717	Alphaproteobacteria	Unclassified_Alphaproteobacteria	0.7916	0.0056
1792	Betaproteobacteria	Burkholderiales	0.6651	0.0382
2094	Betaproteobacteria	Unclassified_Betaproteobacteria	0.6974	0.0071
Glacier forefield
OTU	class	order	stat	q.value
30	Sphingobacteria	Sphingobacteriales	0.8208	0.0042
44	Unclassified_Bacteria	Unclassified_Bacteria	0.8367	0.0013
46	Chloroplast	Chloroplast	0.8813	0.0013
48	Actinobacteria	Solirubrobacterales	0.9354	0.0013
70	Betaproteobacteria	Unclassified_Betaproteobacteria	0.7678	0.006
72	Unclassified_Proteobacteria	Unclassified_Proteobacteria	1	0.0013
73	Alphaproteobacteria	Rhodospirillales	0.8239	0.0025
97	Holophagae	Holophagales	0.7746	0.006
112	Actinobacteria	Unclassified_Actinobacteria	0.7071	0.0061
117	Unclassified_Bacteria	Unclassified_Bacteria	0.8944	0.0013
119	Gammaproteobacteria	Xanthomonadales	0.9354	0.0013
125	Actinobacteria	Unclassified_Actinobacteria	0.9487	0.0013
127	Alphaproteobacteria	Caulobacterales	0.7746	0.0058
129	Betaproteobacteria	Burkholderiales	0.7071	0.0064
160	Unclassified_Bacteria	Unclassified_Bacteria	0.8395	0.002
169	Chlamydiae	Chlamydiales	0.7746	0.0037
173	Unclassified_Bacteria	Unclassified_Bacteria	0.8183	0.0046
180	Unclassified_Bacteria	Unclassified_Bacteria	0.7746	0.0061
191	Unclassified_Bacteria	Unclassified_Bacteria	0.9354	0.0013
194	Acidobacteria_Gp1	Granulicella	0.7746	0.006
195	Ktedonobacteria	Ktedonobacterales	0.7071	0.0053
214	Sphingobacteria	Sphingobacteriales	0.8239	0.0025
234	Unclassified_Bacteria	Unclassified_Bacteria	0.7678	0.006
239	Planctomycetacia	Planctomycetales	0.7071	0.0081
254	Unclassified_Firmicutes	Unclassified_Firmicutes	0.7071	0.0084
276	Betaproteobacteria	Burkholderiales	0.7071	0.0064
304	Actinobacteria	Actinomycetales	0.8367	0.0013
309	Unclassified_Bacteria	Unclassified_Bacteria	0.8239	0.0025
327	Alphaproteobacteria	Rhizobiales	0.755	0.0139
355	Acidobacteria_Gp1	Granulicella	0.9487	0.0013
360	Actinobacteria	Actinomycetales	0.6852	0.0194
375	Unclassified_Firmicutes	Unclassified_Firmicutes	0.7071	0.0064
376	Sphingobacteria	Sphingobacteriales	0.8367	0.0013
387	Acidobacteria_Gp1	Granulicella	0.7641	0.0071
418	Betaproteobacteria	Unclassified_Betaproteobacteria	0.7746	0.006
442	Sphingobacteria	Sphingobacteriales	0.681	0.0439
448	Chloroplast	Chloroplast	0.7678	0.0049
460	Deltaproteobacteria	Unclassified_Deltaproteobacteria	0.7625	0.0096
466	Actinobacteria	Actinomycetales	0.7678	0.0061
506	Unclassified_Bacteria	Unclassified_Bacteria	0.7071	0.0061
526	Alphaproteobacteria	Rhodospirillales	0.8367	0.0025
547	Unclassified_Proteobacteria	Unclassified_Proteobacteria	0.8944	0.0013
549	Actinobacteria	Solirubrobacterales	0.8029	0.0046
550	Unclassified_Bacteria	Unclassified_Bacteria	0.7071	0.0061
570	Actinobacteria	Acidimicrobiales	0.7071	0.0061
582	Unclassified_Bacteria	Unclassified_Bacteria	0.7071	0.0053
587	Unclassified_Bacteria	Unclassified_Bacteria	0.7071	0.0061
595	Ktedonobacteria	Ktedonobacterales	0.7746	0.0061
656	Betaproteobacteria	Unclassified_Betaproteobacteria	0.6852	0.0171
672	Unclassified_Bacteria	Unclassified_Bacteria	0.6961	0.0204
675	Unclassified_Bacteria	Unclassified_Bacteria	0.8944	0.0013
681	Clostridia	Unclassified_Clostridia	0.7071	0.009
694	Unclassified_Bacteria	Unclassified_Bacteria	0.7641	0.0053
698	Unclassified_Firmicutes	Unclassified_Firmicutes	0.7746	0.0058
740	Unclassified_Bacteria	Unclassified_Bacteria	0.8367	0.0013
810	Actinobacteria	Unclassified_Actinobacteria	0.8367	0.002
836	Unclassified_Bacteria	Unclassified_Bacteria	0.7071	0.0053
890	Betaproteobacteria	Unclassified_Betaproteobacteria	0.7595	0.0192
982	Chloroplast	Chloroplast	0.7641	0.0061
988	Actinobacteria	Actinomycetales	0.7071	0.0049
991	Armatimonadia	Armatimonadales	0.7071	0.0058
1030	Actinobacteria	Unclassified_Actinobacteria	0.8367	0.0013
1132	Unclassified_Bacteria	Unclassified_Bacteria	0.6325	0.0486
1158	Sphingobacteria	Sphingobacteriales	0.7641	0.0087
1240	Sphingobacteria	Sphingobacteriales	0.7625	0.0111
1283	Acidobacteria_Gp1	Unclassified_Acidobacteria_Gp1	0.7071	0.0078
1325	Sphingobacteria	Sphingobacteriales	0.7746	0.0058
1327	Betaproteobacteria	Burkholderiales	0.7071	0.0064
1343	Actinobacteria	Unclassified_Actinobacteria	0.734	0.0251
1384	Acidobacteria_Gp1	Unclassified_Acidobacteria_Gp1	0.7746	0.0049
1471	Actinobacteria	Acidimicrobiales	0.7071	0.0058
1475	Betaproteobacteria	Unclassified_Betaproteobacteria	0.7678	0.0058
1499	Deltaproteobacteria	Myxococcales	0.6961	0.0194
1511	Alphaproteobacteria	Rhodospirillales	0.8813	0.0013
1563	Unclassified_Bacteria	Unclassified_Bacteria	0.7071	0.0061
1629	Gammaproteobacteria	Xanthomonadales	0.7886	0.009
1642	Alphaproteobacteria	Caulobacterales	0.7071	0.0064
1710	Deltaproteobacteria	Myxococcales	0.7539	0.0064
1731	Betaproteobacteria	Unclassified_Betaproteobacteria	0.7625	0.0099
1841	Actinobacteria	Solirubrobacterales	0.8367	0.0013
1927	Armatimonadia	Armatimonadales	0.8265	0.0031
1967	Unclassified_Bacteria	Unclassified_Bacteria	0.7746	0.0056
2010	Unclassified_Bacteria	Unclassified_Bacteria	0.8269	0.002
2037	Clostridia	Unclassified_Clostridia	0.7746	0.0046
Cryoconte and Dirt cone
OTU	class	order	stat	q.value
12	Cyanobacteria	Unclassified_Cyanobacteria	0.9348	0.0013
51	Sphingobacteria	Sphingobacteriales	0.9348	0.0013
69	Unclassified_Bacteria	Unclassified_Bacteria	0.9268	0.0013
105	Alphaproteobacteria	Unclassified_Alphaproteobacteria	0.9325	0.0031
155	Unclassified_Bacteria	Unclassified_Bacteria	0.9129	0.0013
381	Alphaproteobacteria	Sphingomonadales	0.8348	0.0443
867	Sphingobacteria	Sphingobacteriales	0.9302	0.0013
1421	Alphaproteobacteria	Rhodospirillales	0.9614	0.0013
1658	Actinobacteria	Actinomycetales	0.8165	0.031
1917	Deinococci	Deinococcales	0.8616	0.0061
Cryoconite and Moraine
OTU	class	order	stat	q.value
115	Deltaproteobacteria	Myxococcales	0.9374	0.0013
238	Alphaproteobacteria	Rhodospirillales	0.881	0.0037
1046	Betaproteobacteria	Burkholderiales	0.9187	0.0013
1404	Actinobacteria	Actinomycetales	0.881	0.0046
1450	Alphaproteobacteria	Sphingomonadales	0.8286	0.0469
1560	Cyanobacteria	Unclassified_Cyanobacteria	0.9304	0.0013
Cryoconite, Dirt cone and Moraine
OTU	class	order	stat	q.value
2	Betaproteobacteria	Burkholderiales	0.9546	0.0013
5	Cyanobacteria	Unclassified_Cyanobacteria	0.9443	0.002
15	Cyanobacteria	Unclassified_Cyanobacteria	0.9604	0.0013
16	Betaproteobacteria	Unclassified_Betaproteobacteria	0.9606	0.0013
17	Sphingobacteria	Sphingobacteriales	0.9601	0.0013
21	Sphingobacteria	Sphingobacteriales	0.9429	0.002
31	Alphaproteobacteria	Rhodospirillales	0.9056	0.0087
43	Alphaproteobacteria	Rhodospirillales	0.9216	0.0013
49	Alphaproteobacteria	Rhodospirillales	0.9091	0.0046
60	Sphingobacteria	Sphingobacteriales	0.9338	0.0037
65	Betaproteobacteria	Burkholderiales	0.914	0.0046
92	Unclassified_Bacteria	Unclassified_Bacteria	0.9265	0.0031
98	Sphingobacteria	Sphingobacteriales	0.9512	0.0013
101	Clostridia	Clostridiales	0.9053	0.0061
137	Gammaproteobacteria	Xanthomonadales	0.8986	0.0302
166	Unclassified_Bacteria	Unclassified_Bacteria	0.9762	0.0013
176	Sphingobacteria	Sphingobacteriales	0.9762	0.0013
207	Sphingobacteria	Sphingobacteriales	0.8933	0.0371
274	Actinobacteria	Acidimicrobiales	0.9475	0.0013
341	Alphaproteobacteria	Rhodospirillales	0.9268	0.0037
348	Betaproteobacteria	Burkholderiales	0.925	0.002
369	Unclassified_Acidobacteria	Unclassified_Acidobacteria	0.8836	0.0171
567	Sphingobacteria	Sphingobacteriales	0.9052	0.0046
692	Betaproteobacteria	Unclassified_Betaproteobacteria	0.9149	0.0037
693	Alphaproteobacteria	Rhodospirillales	0.9362	0.0025
696	Actinobacteria	Unclassified_Actinobacteria	0.9601	0.0013
769	Alphaproteobacteria	Sphingomonadales	0.8521	0.0307
796	Alphaproteobacteria	Sphingomonadales	0.9271	0.0025
816	Sphingobacteria	Sphingobacteriales	0.9512	0.0013
838	Sphingobacteria	Sphingobacteriales	0.9359	0.002
910	Actinobacteria	Unclassified_Actinobacteria	0.9082	0.0058
1071	Cyanobacteria	Unclassified_Cyanobacteria	0.9274	0.002
1094	Alphaproteobacteria	Rhodospirillales	0.9216	0.0013
1336	Sphingobacteria	Sphingobacteriales	0.9682	0.0013
1357	Cyanobacteria	Unclassified_Cyanobacteria	0.9607	0.0013
1509	Betaproteobacteria	Burkholderiales	0.9363	0.0013
1591	Actinobacteria	Unclassified_Actinobacteria	0.9518	0.0013
1636	Actinobacteria	Unclassified_Actinobacteria	0.9125	0.0049
1812	Sphingobacteria	Sphingobacteriales	0.9426	0.002
1820	Deinococci	Deinococcales	0.9359	0.002
1915	Betaproteobacteria	Unclassified_Betaproteobacteria	0.867	0.0451
1957	Sphingobacteria	Sphingobacteriales	0.9761	0.0013
2043	Betaproteobacteria	Burkholderiales	0.8817	0.022
Cryoconite, Dirt cone and Glacier forefield
OTU	class	order	stat	q.value
655	Gammaproteobacteria	Xanthomonadales	0.8736	0.0302
Cryoconite, Moraine and Glacier forefield
OTU	class	order	stat	q.value
226	Deltaproteobacteria	Bdellovibrionales	0.9258	0.0037
333	Betaproteobacteria	Burkholderiales	0.9117	0.0049
505	Deltaproteobacteria	Myxococcales	0.9119	0.0104
