# Supplementary material for: Potential sources of bacteria colonizing the cryoconite of an Alpine glacier
Source: PLoS One. 2017 Mar 30;12(3):e0174786. doi: 10.1371/journal.pone.0174786 (PMC5373619; doi:10.1371/journal.pone.0174786)
Supplement: S1 File — Details on all variables are included separate sheets within the file. (XLSX) [file pone.0174786.s006.xlsx]

## Sheet: Bacteria_Forni
ID_seq	OTU_1083	OTU_889	OTU_1442	OTU_675	OTU_1063	OTU_321	OTU_130	OTU_926	OTU_1323	OTU_502	OTU_798	OTU_179	OTU_468	OTU_825	OTU_1303	OTU_1690	OTU_1842	OTU_726	OTU_822	OTU_734	OTU_771	OTU_320	OTU_1651	OTU_2097	OTU_651	OTU_663	OTU_720	OTU_1022	OTU_1950	OTU_499	OTU_863	OTU_2045	OTU_768	OTU_1314	OTU_624	OTU_1039	OTU_1262	OTU_1787	OTU_949	OTU_1084	OTU_1120	OTU_1563	OTU_299	OTU_636	OTU_755	OTU_779	OTU_251	OTU_293	OTU_474
Crio-A13-1	0	0	0	0	0	0	6	0	0	0	0	0	0	0	0	0	0	0	0	0	0	0	0	0	0	0	0	0	0	0	0	0	0	0	0	0	0	0	0	0	0	0	0	0	0	0	0	0	0
Crio-A13-10	0	0	0	0	0	0	12	0	0	0	0	3	0	0	0	0	0	0	0	0	0	0	0	0	0	0	0	0	0	0	0	0	0	0	0	0	0	0	0	0	0	0	0	1	0	0	0	0	0
Crio-A13-11	0	0	0	0	0	0	10	0	0	0	0	1	0	0	0	0	0	0	0	0	0	0	0	0	0	0	0	0	0	0	0	0	0	0	0	0	0	0	0	0	0	0	0	0	0	0	0	0	0
Crio-A13-12	0	0	0	0	0	0	8	0	0	0	0	1	0	0	0	0	0	0	0	0	0	0	0	0	0	0	0	0	0	0	0	0	0	0	0	0	0	0	0	0	1	0	0	0	0	0	0	0	0
Crio-A13-13	0	0	0	0	0	0	4	0	0	0	0	0	0	0	0	0	0	0	0	0	1	0	0	0	0	0	0	0	0	0	0	0	0	0	0	0	0	0	0	0	0	0	0	1	0	0	0	0	0
Crio-A13-14	0	0	1	0	0	0	6	0	0	0	0	0	0	0	0	0	0	0	0	0	0	0	0	0	0	0	0	0	0	0	0	1	0	0	0	0	0	0	0	0	0	0	0	2	0	0	0	0	0
Crio-A13-15	0	0	0	0	0	0	4	0	0	0	0	0	0	0	0	0	0	0	0	0	1	0	0	0	0	0	0	0	0	0	0	0	0	0	0	0	0	0	0	0	0	0	0	0	0	0	0	0	0
Crio-A13-16	0	0	0	0	0	0	3	0	0	0	0	2	0	0	0	0	0	0	0	0	0	0	0	0	0	0	0	0	0	0	0	0	0	0	0	0	0	0	0	0	0	0	0	1	0	0	0	0	0
Crio-A13-17	0	0	0	0	0	0	7	0	0	0	0	0	0	0	0	0	0	0	0	0	0	0	0	0	0	0	0	0	0	0	0	0	0	0	0	0	0	0	0	0	0	0	0	0	0	0	0	0	0
Crio-A13-18	0	0	0	0	0	0	4	0	0	0	0	0	0	0	0	0	0	0	0	0	0	0	0	0	0	0	0	0	0	0	0	0	0	0	0	0	0	0	0	0	0	0	0	0	0	0	0	0	0
Crio-A13-19	0	0	0	0	0	0	2	0	0	0	0	5	0	0	0	0	0	0	0	0	1	0	0	0	0	0	0	0	0	0	0	0	0	0	0	0	0	0	0	0	0	0	0	0	0	0	0	0	0
Crio-A13-2	0	0	0	0	0	0	16	0	0	0	0	3	0	0	0	0	0	0	0	0	0	0	0	0	0	0	0	0	0	0	0	0	0	0	0	0	0	0	0	0	0	0	0	0	0	0	0	0	0
Crio-A13-20	0	0	0	0	0	0	5	0	0	0	0	13	0	0	0	0	0	0	0	0	0	0	0	0	0	0	0	0	0	0	0	0	0	0	0	0	0	0	0	0	0	0	0	0	0	0	0	0	0
Crio-A13-3	0	0	1	0	0	0	4	0	0	0	0	0	0	0	0	0	0	0	0	0	2	0	0	0	0	0	0	0	0	0	0	0	0	0	0	0	0	0	0	0	0	0	0	0	0	0	4	0	0
Crio-A13-4	0	0	0	0	0	0	11	0	0	0	0	0	0	0	0	0	0	0	0	0	0	0	0	0	0	0	0	0	0	0	0	0	0	0	0	0	0	0	0	0	0	0	0	0	0	0	0	0	0
Crio-A13-5	0	0	1	0	0	0	9	0	0	0	0	0	0	0	0	0	0	0	0	0	0	0	0	0	0	0	0	0	0	0	0	0	0	0	0	0	0	0	0	0	0	0	0	1	0	0	0	0	0
Crio-A13-6	0	0	0	0	0	0	7	0	0	0	0	3	0	0	0	0	0	0	0	0	0	0	0	0	0	0	0	0	0	0	0	0	0	0	0	0	0	0	0	0	0	0	0	1	0	0	0	0	0
Crio-A13-7	0	0	0	0	0	0	7	0	0	0	0	2	0	0	0	0	0	0	0	0	1	0	0	0	0	0	0	0	0	0	0	1	0	0	0	0	0	0	0	0	0	0	0	1	0	0	0	0	0
Crio-A13-8	0	0	0	0	0	0	10	0	0	0	0	6	0	0	0	0	0	0	0	0	0	0	0	0	0	0	0	0	0	0	0	0	0	0	0	0	0	0	0	0	1	0	0	1	0	0	0	0	0
Crio-A13-9	0	0	0	0	0	0	2	0	0	0	0	0	0	0	0	0	0	0	0	0	0	0	0	0	1	0	0	0	0	0	0	0	0	0	0	0	0	0	0	0	0	0	0	0	0	0	0	0	0
Crio-J13-1	0	0	0	0	0	0	9	0	0	0	0	0	0	0	0	0	0	0	0	0	0	0	0	0	0	0	0	0	0	0	0	0	0	0	0	0	0	0	0	0	0	0	0	0	0	0	0	0	0
Crio-J13-10	0	0	0	0	0	0	12	0	0	0	0	0	0	0	0	0	0	0	0	0	0	0	0	0	0	0	0	0	0	0	0	0	0	0	0	0	0	0	0	0	0	0	0	1	0	0	0	0	0
Crio-J13-11	0	0	0	0	0	0	12	0	0	0	0	3	0	0	0	0	0	0	0	0	0	0	0	0	0	0	0	0	0	0	0	0	0	0	0	0	0	0	0	0	0	0	0	0	0	0	0	0	0
Crio-J13-12	0	0	0	0	0	0	11	0	0	0	0	0	0	0	0	0	0	0	0	0	0	0	0	0	0	0	0	0	0	0	0	0	0	0	0	0	0	0	0	0	0	0	0	0	0	0	0	0	0
Crio-J13-13	0	0	0	0	0	0	15	0	0	0	0	2	0	0	0	0	0	0	0	0	0	0	0	0	0	0	0	0	0	0	0	0	0	0	0	0	0	0	0	0	0	0	0	0	0	0	0	0	0
Crio-J13-14	0	0	0	0	0	0	13	0	0	0	0	0	0	0	0	0	0	0	0	0	0	0	0	0	0	0	0	0	0	0	0	0	0	0	0	0	0	0	0	0	0	0	0	0	0	0	0	0	0
Crio-J13-15	0	0	0	0	0	0	15	0	0	0	0	3	0	0	0	0	0	0	0	0	0	0	0	0	0	0	0	0	0	0	0	0	0	0	0	0	0	0	0	0	0	0	0	0	0	0	0	0	0
Crio-J13-16	0	1	0	0	0	0	12	0	0	0	0	0	0	0	0	0	0	0	0	0	0	0	0	0	0	0	0	0	0	0	0	0	0	0	0	0	0	0	0	0	0	0	0	0	0	0	0	0	0
Crio-J13-17	0	0	0	0	0	0	17	0	0	0	0	1	0	0	0	0	0	0	0	0	0	0	0	0	0	0	0	0	0	0	0	0	0	0	0	0	0	0	0	0	0	0	0	0	0	0	0	0	0
Crio-J13-18	0	0	0	0	0	0	13	0	0	0	0	1	0	0	0	0	0	0	0	0	0	0	0	0	0	0	0	0	0	0	0	0	0	0	0	0	0	0	0	0	0	0	0	0	0	0	0	0	0
Crio-J13-19	0	0	0	0	0	0	12	0	0	0	0	0	0	0	0	0	0	0	0	0	0	0	0	0	0	0	0	0	0	0	0	0	0	0	0	0	0	0	0	0	0	0	0	1	0	0	0	0	0
Crio-J13-2	0	0	0	0	0	0	14	0	0	0	0	1	0	0	0	0	0	0	0	0	1	0	0	0	0	0	0	0	0	0	0	0	0	0	0	0	0	0	0	0	0	0	0	1	0	0	0	0	0
Crio-J13-20	0	0	0	0	0	0	12	0	0	0	0	0	0	0	0	0	0	0	0	0	0	0	0	0	0	0	0	0	0	0	0	0	0	0	0	0	0	0	0	0	0	0	0	1	0	0	0	0	0
Crio-J13-3	0	0	0	0	0	0	9	0	0	0	0	2	0	0	0	0	0	0	0	0	0	0	0	0	0	0	0	0	0	0	0	0	0	0	0	0	0	0	0	0	0	0	0	1	0	0	0	0	0
Crio-J13-4	0	0	0	0	0	0	12	0	0	0	0	1	0	0	0	0	0	0	0	0	0	0	0	0	0	0	0	0	0	0	0	0	0	0	0	0	0	0	0	0	0	0	0	0	0	0	0	0	0
Crio-J13-5	0	0	0	0	0	0	6	0	0	0	0	0	0	0	0	0	0	0	0	0	0	0	0	0	0	0	0	0	0	0	0	0	0	0	0	0	0	0	0	0	0	0	0	1	0	0	0	0	0
Crio-J13-6	0	0	0	0	0	0	9	0	0	0	0	3	0	0	0	0	0	0	0	0	0	0	0	0	0	0	0	0	0	0	0	0	0	0	0	0	0	0	0	0	0	0	0	0	0	0	0	0	0
Crio-J13-7	0	0	0	0	0	0	7	0	0	0	0	0	0	0	0	0	0	0	0	0	1	0	0	0	0	0	0	0	0	0	0	0	0	0	0	0	0	0	0	0	0	0	0	0	0	0	0	0	0
Crio-J13-8	0	0	0	0	0	0	8	0	0	0	0	1	0	0	0	0	0	0	0	0	0	0	0	0	0	0	0	0	0	0	0	0	0	0	0	0	0	0	0	0	0	0	0	0	0	0	0	0	0
Crio-J13-9	0	0	0	0	0	0	18	0	0	0	0	0	0	0	0	0	0	0	0	0	0	0	0	0	0	0	0	0	0	0	0	0	0	0	0	0	0	0	0	0	0	0	0	0	0	0	0	0	0
Crio-S13-1	0	0	0	0	0	0	15	0	0	0	0	0	0	0	0	0	0	0	0	0	0	0	0	0	0	0	0	0	0	0	0	0	0	0	0	0	0	0	0	0	0	0	0	8	0	0	0	0	0
Crio-S13-10	0	0	0	0	0	0	2	0	0	0	0	2	0	0	0	0	0	0	0	0	0	0	0	0	0	0	0	0	0	0	0	0	0	0	0	0	0	0	0	0	0	0	0	1	0	0	0	0	0
Crio-S13-11	0	0	0	0	0	0	7	0	0	0	0	0	0	0	0	0	0	0	0	0	0	0	0	0	0	0	0	0	0	0	0	0	0	0	0	0	0	0	0	0	0	0	0	0	0	0	0	0	0
Crio-S13-12	0	0	0	0	0	0	7	0	0	0	0	1	0	0	0	0	0	0	0	0	0	0	0	0	0	0	0	0	0	0	0	1	0	0	0	0	0	0	0	0	0	0	0	0	0	0	0	0	0
Crio-S13-13	0	0	1	0	0	0	3	0	0	0	0	0	0	0	0	0	0	0	0	0	0	0	0	0	0	0	0	0	0	0	0	1	0	0	0	0	0	1	0	0	0	0	0	1	0	0	0	0	0
Crio-S13-14	0	0	0	0	0	0	5	0	0	0	0	5	0	0	0	0	0	0	0	0	0	0	0	0	0	0	0	0	0	0	0	0	0	0	0	0	0	0	0	0	0	0	0	0	0	0	0	0	0
Crio-S13-15	0	0	0	0	0	0	10	0	0	0	0	1	0	0	0	0	0	0	0	0	0	0	0	0	0	0	0	0	0	0	0	1	0	0	0	0	0	0	0	0	0	0	0	1	0	0	0	0	0
Crio-S13-16	0	0	1	0	0	0	3	0	0	0	0	8	0	0	0	0	0	0	0	0	0	0	0	0	0	0	0	0	0	0	0	1	0	0	0	0	0	0	0	0	0	0	0	5	0	0	0	0	0
Crio-S13-17	0	0	0	0	0	0	3	0	0	0	0	0	0	0	0	0	0	0	0	0	0	0	0	0	0	0	0	0	0	0	0	0	0	0	0	0	0	0	0	0	0	0	0	1	0	0	0	0	0
Crio-S13-18	0	0	0	0	0	0	3	0	0	0	0	1	0	0	0	0	0	0	0	0	0	0	0	0	0	2	0	0	0	0	0	5	0	0	0	0	0	1	0	0	0	0	0	1	0	0	0	0	0
Crio-S13-19	0	0	0	0	0	0	1	0	0	0	0	0	0	0	0	0	0	0	0	0	0	0	0	0	0	0	0	0	0	0	0	4	0	0	0	0	0	0	0	0	0	0	0	0	0	0	0	0	0
Crio-S13-2	0	0	0	0	0	0	9	0	0	0	0	0	0	0	0	0	0	0	0	0	0	0	0	0	0	0	0	0	0	0	0	0	0	0	0	0	0	0	0	0	0	0	0	5	0	0	0	0	0
Crio-S13-20	0	0	0	0	0	0	5	0	0	0	0	0	0	0	0	0	0	0	0	0	1	0	0	0	0	0	0	0	0	0	0	0	0	0	0	0	0	0	0	0	0	0	0	2	0	0	0	0	0
Crio-S13-3	0	0	0	0	0	0	7	0	0	0	0	0	0	0	0	0	0	0	0	0	0	0	0	0	0	0	0	0	0	0	0	0	0	0	0	0	0	0	0	0	0	0	0	0	0	0	4	0	0
Crio-S13-4	0	0	0	0	0	0	4	0	0	0	0	0	0	0	0	0	0	0	0	0	0	0	0	0	0	0	0	0	0	0	0	0	0	0	0	0	0	0	0	0	0	0	0	1	0	0	0	0	0
Crio-S13-5	0	0	0	0	0	0	7	0	0	0	0	1	0	0	0	0	0	0	0	0	0	0	0	0	0	0	0	0	0	0	0	0	0	0	0	0	0	0	0	0	0	0	0	2	0	0	0	0	0
Crio-S13-6	0	0	0	0	0	0	4	0	0	0	0	3	0	0	0	0	0	0	0	0	0	0	0	0	0	0	0	0	0	0	0	0	0	0	0	0	0	0	0	0	0	0	0	0	0	0	0	0	0
Crio-S13-7	0	0	0	0	0	0	3	0	0	0	0	1	0	0	0	0	0	0	0	0	0	0	0	0	0	0	0	0	0	0	0	0	0	0	0	0	0	0	0	0	0	0	0	0	0	0	0	0	0
Crio-S13-8	0	0	0	0	0	0	4	0	0	0	0	0	0	0	0	0	0	0	0	0	1	0	0	0	0	0	0	0	0	0	0	0	0	0	0	0	0	0	0	0	0	0	0	1	0	0	0	0	0
Crio-S13-9	0	0	2	0	0	0	4	0	0	0	0	1	0	0	0	0	0	0	0	0	0	0	0	0	0	0	0	0	0	0	0	0	0	0	0	0	0	1	0	0	0	0	0	1	0	0	0	0	0
Cum-A13-1	0	0	0	0	0	0	0	1	0	0	0	0	0	0	0	0	0	0	0	0	0	0	0	0	0	0	0	0	0	0	0	0	0	0	0	0	0	0	0	0	0	0	0	0	0	0	0	0	0
Cum-A13-2	0	0	0	0	0	0	1	0	0	0	0	0	0	0	0	0	0	0	0	0	0	0	0	0	0	0	0	0	0	0	0	0	0	0	0	0	0	0	0	0	0	0	0	0	0	0	0	0	0
Cum-A13-3	0	0	0	0	0	0	6	1	0	0	0	4	1	1	0	1	0	7	0	0	0	0	0	0	0	0	0	0	0	0	0	0	0	0	0	0	0	0	0	0	0	0	0	0	0	0	0	5	0
Cum-J13-1	0	0	0	0	0	5	2	3	0	0	0	1	1	0	0	0	0	0	0	0	0	0	0	0	1	2	0	0	0	0	0	0	0	0	1	0	0	0	0	0	0	0	0	0	0	0	1	1	0
Cum-J13-2	0	0	0	0	0	1	1	2	0	0	0	1	0	0	0	1	0	3	0	0	0	0	0	1	0	0	0	0	0	0	0	0	0	0	2	0	0	0	0	0	0	0	0	0	0	0	1	4	0
Cum-J13-3	0	0	0	0	0	0	4	0	0	0	0	0	0	0	0	0	0	7	0	0	0	0	0	3	0	2	0	0	0	0	0	0	0	0	1	0	0	0	0	1	0	0	0	0	0	0	1	4	0
Glac-O13-1	0	0	0	0	0	0	146	0	0	0	0	17	0	0	0	0	0	1	0	0	0	0	0	1	0	0	0	0	0	0	0	0	0	0	0	0	0	0	0	0	0	0	0	0	0	0	0	21	0
Glac-O13-10	2	0	0	0	0	0	12	0	0	32	0	0	0	0	0	0	0	0	0	0	0	1	3	0	0	0	0	1	1	0	0	0	0	0	0	1	0	0	0	0	0	0	0	0	0	2	0	0	1
Glac-O13-11	0	0	0	6	0	0	4	0	0	0	0	0	0	0	0	0	0	0	0	1	0	0	0	0	0	0	9	0	0	0	0	0	0	4	0	0	1	0	0	0	0	4	0	0	1	3	0	0	0
Glac-O13-12	0	0	0	9	0	0	3	0	0	0	0	0	0	34	3	0	6	0	0	0	0	0	0	0	0	0	0	0	0	0	0	0	0	3	0	0	0	0	0	0	0	0	0	0	0	0	0	0	0
Glac-O13-13	0	0	0	2	1	0	11	0	1	0	0	1	2	7	1	0	3	0	0	2	0	0	0	0	0	1	5	0	0	23	3	0	0	1	0	1	0	0	18	0	0	4	2	0	0	0	0	0	2
Glac-O13-14	0	0	0	2	0	0	19	0	2	0	0	0	2	2	0	0	0	0	0	0	0	0	0	0	0	0	9	0	0	24	0	0	0	0	0	0	0	0	12	0	0	5	0	0	0	0	0	0	0
Glac-O13-2	0	0	0	0	0	1	36	1	0	0	0	161	0	5	0	0	0	0	1	0	0	9	0	0	0	5	0	0	0	0	0	0	0	0	0	1	0	0	0	0	0	0	0	4	0	0	2	1	0
Glac-O13-3	0	2	0	0	0	8	0	0	0	0	1	0	0	0	0	0	0	1	0	0	0	1	0	2	0	0	0	0	0	0	0	0	0	0	0	0	0	0	0	0	0	0	0	0	2	0	2	6	1
Glac-O13-4	0	1	0	0	0	1	0	0	0	0	2	0	2	0	0	0	0	0	0	0	0	0	0	0	0	0	0	0	0	0	0	0	0	0	0	0	0	0	0	1	0	0	0	0	0	0	0	0	1
Glac-O13-5	3	0	0	1	0	1	16	1	1	0	0	0	6	0	0	22	0	0	0	0	0	0	0	4	8	4	0	0	0	0	0	0	0	0	0	0	0	0	0	0	0	0	0	0	1	1	44	11	0
Glac-O13-6	0	0	0	1	0	0	14	0	0	0	0	0	0	0	0	0	0	0	0	0	0	0	0	0	0	0	0	0	0	0	0	0	0	0	0	0	0	0	0	0	0	0	0	0	0	0	0	0	0
Glac-O13-7	0	0	0	1	0	0	31	0	0	0	0	0	0	0	0	0	0	0	0	2	0	0	0	0	0	0	0	0	0	0	0	0	0	0	0	1	0	0	0	0	0	2	24	0	0	0	0	0	2
Glac-O13-8	0	0	0	1	2	0	2	0	0	1	0	0	0	0	0	0	0	0	4	2	0	37	0	0	0	0	3	1	8	0	3	0	0	0	0	0	0	0	0	0	0	7	11	0	0	0	0	0	0
Glac-O13-9	0	0	0	0	0	0	11	0	0	15	0	0	0	0	0	0	0	0	0	0	0	1	1	0	0	0	0	3	10	0	0	0	0	0	0	1	1	0	0	0	0	0	0	0	0	0	0	0	2
Mor-S13-1	0	1	0	0	0	2	1	0	0	0	0	0	6	0	0	1	0	0	0	0	0	0	0	0	1	1	0	0	0	0	0	0	19	0	4	0	0	0	0	0	0	0	0	0	0	0	7	0	0
Mor-S13-2	0	0	0	0	0	0	1	0	0	0	0	1	3	0	0	1	0	1	0	0	0	0	0	0	4	0	0	0	0	0	0	0	2	0	0	0	0	0	0	0	0	0	0	0	0	0	8	0	0
Mor-S13-3	0	0	0	0	0	0	0	0	12	0	0	0	5	0	0	1	0	0	0	0	0	0	0	0	2	0	0	0	0	0	0	0	1	0	2	0	0	0	0	0	0	0	0	0	0	0	4	0	0
[truncated: 1,320 more columns]

## Sheet: Bacteria_Forni_details
short_name	long_name	description
ID_seq	ID_sequencing	Sample ID. This columns allows matching Bacteria_Forni sheet with Environment sheet.
OTU_XXX		All the following columns include the relative abundance of each OTU. OTU names (column names in this file) matches with OTU names in the Taxonomy sheet, which provides their classification by the RDP classifier.

## Sheet: Env
ID_seq	ID_crio	ID	Type	Month	Day	Year	zone_UTM	UTM_x	UTM_y	Lon	Lat	NOTU	N_seq
Glac-O13-14	GLAC 14	Plain-O13-10	fore	10	4	2013	32	621587	5.14045e+06	10.5819	46.4066	257	4218
Glac-O13-13	GLAC 13	Plain-O13-9	fore	10	4	2013	32	621620	5.1404e+06	10.5823	46.4062	355	13074
Glac-O13-12	GLAC 12	Plain-O13-8	fore	10	4	2013	32	621636	5.14038e+06	10.5825	46.4061	261	3192
Glac-O13-11	GLAC 11	Plain-O13-7	fore	10	4	2013	32	621642	5.14037e+06	10.5826	46.4059	181	15379
Glac-O13-10	GLAC 10	Plain-O13-6	fore	10	4	2013	32	621655	5.14035e+06	10.5827	46.4058	126	23220
Glac-O13-9	GLAC 9	Plain-O13-5	fore	10	4	2013	32	621675	5.14033e+06	10.583	46.4056	118	8821
Glac-O13-8	GLAC 8	Plain-O13-4	fore	10	4	2013	32	621701	5.14032e+06	10.5833	46.4055	222	29864
Glac-O13-7	GLAC 7	Plain-O13-3	fore	10	4	2013	32	621726	5.14031e+06	10.5836	46.4054	152	66154
Glac-O13-6	GLAC 6	Plain-O13-2	fore	10	4	2013	32	621760	5.14029e+06	10.5841	46.4052	112	39751
Glac-O13-5	GLAC 5	Plain-O13-1	fore	10	4	2013	32	621788	5.14028e+06	10.5844	46.4051	305	51477
Mor-S13-3	MOR 3	Mor-S13-3	mor	9	25	2013	32	621834	5.13949e+06	10.5848	46.398	209	34396
Mor-S13-2	MOR 2	Mor-S13-2	mor	9	25	2013	32	621840	5.13947e+06	10.5849	46.3979	222	32962
Mor-S13-1	MOR 1	Mor-S13-1	mor	9	25	2013	32	621854	5.13946e+06	10.5851	46.3977	298	26940
Crio-S13-19	CRIO_65	Crio-S13-19	crio	9	25	2013	32	621864	5.13948e+06	10.5852	46.3979	179	25521
Crio-S13-17	CRIO_63	Crio-S13-17	crio	9	25	2013	32	621868	5.13947e+06	10.5853	46.3978	188	19526
Crio-S13-18	CRIO_64	Crio-S13-18	crio	9	25	2013	32	621868	5.13947e+06	10.5853	46.3978	187	22638
Crio-S13-10	CRIO_55	Crio-S13-10	crio	9	25	2013	32	621874	5.13952e+06	10.5854	46.3983	166	19720
Crio-S13-15	CRIO_61	Crio-S13-15	crio	9	25	2013	32	621874	5.13952e+06	10.5854	46.3983	172	22897
Crio-S13-7	CRIO_51	Crio-S13-7	crio	9	25	2013	32	621874	5.13952e+06	10.5854	46.3983	172	39509
Crio-S13-14	CRIO_58	Crio-S13-14	crio	9	25	2013	32	621876	5.13952e+06	10.5854	46.3983	177	36383
Crio-A13-14	CRIO_40	Crio-A13-14	crio	8	28	2013	32	621878	5.13952e+06	10.5854	46.3982	180	21134
Crio-A13-18	CRIO_57	Crio-A13-18	crio	8	28	2013	32	621878	5.13952e+06	10.5854	46.3982	165	31766
Crio-S13-4	CRIO_48	Crio-S13-4	crio	9	25	2013	32	621878	5.13953e+06	10.5854	46.3983	163	9381
Crio-S13-6	CRIO_50	Crio-S13-6	crio	9	25	2013	32	621878	5.13952e+06	10.5854	46.3983	181	61443
Crio-A13-2	CRIO_23	Crio-A13-2	crio	8	28	2013	32	621880	5.13952e+06	10.5854	46.3982	174	20811
Crio-S13-13	CRIO_60	Crio-S13-13	crio	9	25	2013	32	621880	5.13953e+06	10.5854	46.3984	168	25037
Crio-S13-2	CRIO_23	Crio-S13-2	crio	9	25	2013	32	621880	5.13952e+06	10.5854	46.3982	176	2203
Crio-J13-6	CRIO_27	Crio-J13-6	crio	7	10	2013	32	621882	5.13952e+06	10.5855	46.3982	141	37833
Crio-S13-16	CRIO_59	Crio-S13-16	crio	9	25	2013	32	621882	5.13953e+06	10.5855	46.3983	189	23142
Crio-A13-6	CRIO_48	Crio-A13-6	crio	8	28	2013	32	621885	5.13951e+06	10.5855	46.3982	191	44704
Crio-A13-8	CRIO_49	Crio-A13-8	crio	8	28	2013	32	621885	5.13951e+06	10.5855	46.3982	189	53670
Crio-A13-10	CRIO_51	Crio-A13-10	crio	8	28	2013	32	621887	5.13952e+06	10.5855	46.3982	179	85070
Crio-A13-4	CRIO_46	Crio-A13-4	crio	8	28	2013	32	621887	5.13952e+06	10.5855	46.3982	167	14981
Crio-S13-1	CRIO_44	Crio-S13-1	crio	9	25	2013	32	621887	5.13952e+06	10.5855	46.3982	163	3965
Crio-A13-1	CRIO_44	Crio-A13-1	crio	8	28	2013	32	621889	5.13951e+06	10.5856	46.3982	171	12440
Crio-A13-11	CRIO_52	Crio-A13-11	crio	8	28	2013	32	621889	5.13952e+06	10.5856	46.3983	175	46592
Crio-J13-2	CRIO_23	Crio-J13-2	crio	7	10	2013	32	621889	5.13952e+06	10.5856	46.3982	145	30420
Crio-J13-3	CRIO_24	Crio-J13-3	crio	7	10	2013	32	621889	5.13952e+06	10.5856	46.3982	121	23289
Crio-S13-11	CRIO_62	Crio-S13-11	crio	9	25	2013	32	621889	5.13951e+06	10.5856	46.3982	161	30987
Crio-S13-12	CRIO_43	Crio-S13-12	crio	9	25	2013	32	621889	5.1395e+06	10.5856	46.3981	145	65065
Crio-S13-9	CRIO_42	Crio-S13-9	crio	9	25	2013	32	621889	5.13952e+06	10.5856	46.3982	185	43497
Crio-A13-12	CRIO_53	Crio-A13-12	crio	8	28	2013	32	621891	5.13953e+06	10.5856	46.3983	186	14259
Crio-A13-9	CRIO_50	Crio-A13-9	crio	8	28	2013	32	621891	5.13952e+06	10.5856	46.3982	168	17939
Crio-J13-14	CRIO_35	Crio-J13-14	crio	7	10	2013	32	621891	5.1395e+06	10.5856	46.3981	132	23053
Crio-S13-5	CRIO_49	Crio-S13-5	crio	9	25	2013	32	621891	5.13951e+06	10.5856	46.3982	168	10233
Crio-J13-1	CRIO_22	Crio-J13-1	crio	7	10	2013	32	621893	5.13952e+06	10.5856	46.3982	139	42062
Crio-J13-8	CRIO_29	Crio-J13-8	crio	7	10	2013	32	621893	5.13952e+06	10.5856	46.3982	141	35988
Crio-J13-15	CRIO_36	Crio-J13-15	crio	7	10	2013	32	621895	5.1395e+06	10.5856	46.3981	140	43544
Crio-J13-4	CRIO_25	Crio-J13-4	crio	7	10	2013	32	621895	5.13952e+06	10.5856	46.3982	134	33353
Crio-J13-5	CRIO_26	Crio-J13-5	crio	7	10	2013	32	621895	5.13952e+06	10.5856	46.3982	135	44483
Crio-J13-10	CRIO_31	Crio-J13-10	crio	7	10	2013	32	621898	5.1395e+06	10.5857	46.3981	125	26858
Crio-J13-7	CRIO_28	Crio-J13-7	crio	7	10	2013	32	621899	5.13951e+06	10.5857	46.3982	144	49693
Crio-J13-9	CRIO_30	Crio-J13-9	crio	7	10	2013	32	621902	5.13951e+06	10.5857	46.3982	135	29646
Crio-S13-20	CRIO_66	Crio-S13-20	crio	9	25	2013	32	621905	5.13947e+06	10.5858	46.3978	175	64891
Crio-S13-3	CRIO_45	Crio-S13-3	crio	9	25	2013	32	621905	5.13946e+06	10.5858	46.3977	199	4549
Crio-S13-8	CRIO_41	Crio-S13-8	crio	9	25	2013	32	621905	5.13947e+06	10.5858	46.3978	185	14732
Crio-A13-16	CRIO_55	Crio-A13-16	crio	8	28	2013	32	621909	5.13945e+06	10.5858	46.3976	160	50827
Crio-A13-20	CRIO_59	Crio-A13-20	crio	8	28	2013	32	621909	5.13945e+06	10.5858	46.3976	163	14850
Crio-A13-5	CRIO_47	Crio-A13-5	crio	8	28	2013	32	621909	5.13944e+06	10.5858	46.3976	175	7931
Crio-A13-7	CRIO_30	Crio-A13-7	crio	8	28	2013	32	621909	5.13945e+06	10.5858	46.3976	188	16766
Cum-A13-3	CUM 6	Cum-A13-3	cum	8	28	2013	32	621911	5.13938e+06	10.5858	46.397	215	43951
Crio-A13-15	CRIO_41	Crio-A13-15	crio	8	28	2013	32	621911	5.13947e+06	10.5858	46.3978	178	19550
Crio-A13-19	CRIO_58	Crio-A13-19	crio	8	28	2013	32	621912	5.13944e+06	10.5858	46.3976	173	22280
Crio-J13-16	CRIO_37	Crio-J13-16	crio	7	10	2013	32	621911	5.13949e+06	10.5858	46.398	145	31239
Crio-A13-17	CRIO_56	Crio-A13-17	crio	8	28	2013	32	621913	5.13946e+06	10.5859	46.3978	178	34762
Crio-J13-13	CRIO_34	Crio-J13-13	crio	7	10	2013	32	621912	5.13951e+06	10.5859	46.3982	143	29931
Crio-J13-19	CRIO_40	Crio-J13-19	crio	7	10	2013	32	621913	5.13948e+06	10.5859	46.3979	137	20531
Crio-J13-20	CRIO_41	Crio-J13-20	crio	7	10	2013	32	621913	5.13948e+06	10.5859	46.3979	138	50814
Crio-J13-11	CRIO_32	Crio-J13-11	crio	7	10	2013	32	621915	5.1395e+06	10.5859	46.3981	146	41239
Crio-J13-12	CRIO_33	Crio-J13-12	crio	7	10	2013	32	621915	5.1395e+06	10.5859	46.3981	124	32068
Crio-J13-17	CRIO_38	Crio-J13-17	crio	7	10	2013	32	621915	5.13949e+06	10.5859	46.398	150	9043
Crio-J13-18	CRIO_39	Crio-J13-18	crio	7	10	2013	32	621915	5.1395e+06	10.5859	46.3981	136	21406
Crio-A13-13	CRIO_54	Crio-A13-13	crio	8	28	2013	32	621917	5.13948e+06	10.5859	46.3979	187	20890
Crio-A13-3	CRIO_45	Crio-A13-3	crio	8	28	2013	32	621918	5.13946e+06	10.5859	46.3977	206	15482
Cum-A13-1	CUM 4	Cum-A13-1	cone	8	28	2013	32	621938	5.13929e+06	10.5861	46.3961	183	56354
Cum-A13-2	CUM 5	Cum-A13-2	cone	8	28	2013	32	621938	5.13929e+06	10.5861	46.3961	130	70171
Cum-J13-3	CUM 3	Cum-J13-3	cone	7	10	2013	32	621938	5.1393e+06	10.5861	46.3963	255	62936
Cum-J13-2	CUM 2	Cum-J13-2	cone	7	10	2013	32	621957	5.1393e+06	10.5864	46.3963	197	66066
Cum-J13-1	CUM 1	Cum-J13-1	cone	7	10	2013	32	621972	5.1393e+06	10.5866	46.3963	232	62417
Glac-O13-4	GLAC 4	Mor-O13-4	mor	10	4	2013	32	621968	5.1397e+06	10.5866	46.3998	188	19399
Glac-O13-1	GLAC 1	Mor-O13-1	mor	10	4	2013	32	622370	5.13914e+06	10.5917	46.3947	173	21047
Glac-O13-3	GLAC 3	Mor-O13-3	mor	10	4	2013	32	622369	5.13937e+06	10.5918	46.3968	202	126734
Glac-O13-2	GLAC 2	Mor-O13-2	mor	10	4	2013	32	622467	5.13929e+06	10.593	46.3961	251	16990

## Sheet: Env_details
short_name	long_name	description	units	notes
ID_seq	ID_sequencing	Sample ID. This column allows matching Environment sheet with Bacteria_Forni and Bacteria_Cryoconite sheets.
ID_crio	ID_crio	Cryoconite hole ID.
Type	Type	The sampled environment, either cryoconite hole (crio), morain (mor), glacier forefiled (fore) or dirt cone (cone).
Month	Month	Sampling month
Day	Day	Sampling day
Year	Year	Sampling year
zone_UTM	zone_UTM	UTM zone
UTM_x	UTM_x	Sampling position in UTM coordinates	m
UTM_y	UTM_y	Sampling position in UTM coordinates	m
Lon	Longitude	Longitude of sampling site	degrees
Lat	Latitude	Latitude of sampling site	degrees
NOTU	Number_of_OTUs	Number of OTU calculated on 2000 randomly selected sequences
N_seq	Number_of_sequences	Number of sequences obtained at each sample

## Sheet: Taxonomy
OTU	phylum	phyl_c	class	cl_c	order	ord_c	family	fam_c	genus	gen_c
OTU_1083	Unclassified_Bacteria	0.01	Unclassified_Bacteria	0.01	Unclassified_Bacteria	0.01	Unclassified_Bacteria	0.01	Unclassified_Bacteria	0.01
OTU_889	Unclassified_Bacteria	0.03	Unclassified_Bacteria	0.03	Unclassified_Bacteria	0.03	Unclassified_Bacteria	0.03	Unclassified_Bacteria	0.03
OTU_1442	Unclassified_Bacteria	0.08	Unclassified_Bacteria	0.08	Unclassified_Bacteria	0.08	Unclassified_Bacteria	0.08	Unclassified_Bacteria	0.08
OTU_675	Unclassified_Bacteria	0.12	Unclassified_Bacteria	0.12	Unclassified_Bacteria	0.11	Unclassified_Bacteria	0.11	Unclassified_Bacteria	0.11
OTU_1063	Unclassified_Bacteria	0.14	Unclassified_Bacteria	0.14	Unclassified_Bacteria	0.14	Unclassified_Bacteria	0.14	Unclassified_Bacteria	0.11
OTU_321	Unclassified_Bacteria	0.15	Unclassified_Bacteria	0.15	Unclassified_Bacteria	0.15	Unclassified_Bacteria	0.15	Unclassified_Bacteria	0.15
OTU_130	Unclassified_Bacteria	0.16	Unclassified_Bacteria	0.16	Unclassified_Bacteria	0.16	Unclassified_Bacteria	0.16	Unclassified_Bacteria	0.16
OTU_926	Unclassified_Bacteria	0.17	Unclassified_Bacteria	0.17	Unclassified_Bacteria	0.17	Unclassified_Bacteria	0.17	Unclassified_Bacteria	0.13
OTU_1323	Unclassified_Bacteria	0.18	Unclassified_Bacteria	0.18	Unclassified_Bacteria	0.18	Unclassified_Bacteria	0.18	Unclassified_Bacteria	0.18
OTU_502	Unclassified_Bacteria	0.18	Unclassified_Bacteria	0.18	Unclassified_Bacteria	0.18	Unclassified_Bacteria	0.13	Unclassified_Bacteria	0.12
OTU_798	Unclassified_Bacteria	0.18	Unclassified_Bacteria	0.15	Unclassified_Bacteria	0.15	Unclassified_Bacteria	0.15	Unclassified_Bacteria	0.15
OTU_179	Unclassified_Bacteria	0.19	Unclassified_Bacteria	0.19	Unclassified_Bacteria	0.18	Unclassified_Bacteria	0.18	Unclassified_Bacteria	0.18
OTU_468	Unclassified_Bacteria	0.19	Unclassified_Bacteria	0.13	Unclassified_Bacteria	0.13	Unclassified_Bacteria	0.13	Unclassified_Bacteria	0.13
OTU_825	Unclassified_Bacteria	0.2	Unclassified_Bacteria	0.2	Unclassified_Bacteria	0.18	Unclassified_Bacteria	0.18	Unclassified_Bacteria	0.18
OTU_1303	Unclassified_Bacteria	0.21	Unclassified_Bacteria	0.21	Unclassified_Bacteria	0.21	Unclassified_Bacteria	0.21	Unclassified_Bacteria	0.21
OTU_1690	Unclassified_Bacteria	0.21	Unclassified_Bacteria	0.21	Unclassified_Bacteria	0.21	Unclassified_Bacteria	0.21	Unclassified_Bacteria	0.21
OTU_1842	Unclassified_Bacteria	0.21	Unclassified_Bacteria	0.21	Unclassified_Bacteria	0.21	Unclassified_Bacteria	0.21	Unclassified_Bacteria	0.21
OTU_726	Unclassified_Bacteria	0.21	Unclassified_Bacteria	0.19	Unclassified_Bacteria	0.17	Unclassified_Bacteria	0.09	Unclassified_Bacteria	0.09
OTU_822	Unclassified_Bacteria	0.21	Unclassified_Bacteria	0.18	Unclassified_Bacteria	0.18	Unclassified_Bacteria	0.18	Unclassified_Bacteria	0.18
OTU_734	Unclassified_Bacteria	0.22	Unclassified_Bacteria	0.22	Unclassified_Bacteria	0.22	Unclassified_Bacteria	0.22	Unclassified_Bacteria	0.13
OTU_771	Unclassified_Bacteria	0.22	Unclassified_Bacteria	0.13	Unclassified_Bacteria	0.06	Unclassified_Bacteria	0.02	Unclassified_Bacteria	0.02
OTU_320	Unclassified_Bacteria	0.23	Unclassified_Bacteria	0.23	Unclassified_Bacteria	0.23	Unclassified_Bacteria	0.23	Unclassified_Bacteria	0.23
OTU_1651	Unclassified_Bacteria	0.24	Unclassified_Bacteria	0.13	Unclassified_Bacteria	0.11	Unclassified_Bacteria	0.11	Unclassified_Bacteria	0.11
OTU_2097	Unclassified_Bacteria	0.24	Unclassified_Bacteria	0.2	Unclassified_Bacteria	0.12	Unclassified_Bacteria	0.12	Unclassified_Bacteria	0.08
OTU_651	Unclassified_Bacteria	0.24	Unclassified_Bacteria	0.24	Unclassified_Bacteria	0.24	Unclassified_Bacteria	0.24	Unclassified_Bacteria	0.24
OTU_663	Unclassified_Bacteria	0.24	Unclassified_Bacteria	0.24	Unclassified_Bacteria	0.24	Unclassified_Bacteria	0.24	Unclassified_Bacteria	0.24
OTU_720	Unclassified_Bacteria	0.24	Unclassified_Bacteria	0.24	Unclassified_Bacteria	0.24	Unclassified_Bacteria	0.24	Unclassified_Bacteria	0.12
OTU_1022	Unclassified_Bacteria	0.25	Unclassified_Bacteria	0.17	Unclassified_Bacteria	0.14	Unclassified_Bacteria	0.14	Unclassified_Bacteria	0.11
OTU_1950	Unclassified_Bacteria	0.25	Unclassified_Bacteria	0.25	Unclassified_Bacteria	0.24	Unclassified_Bacteria	0.24	Unclassified_Bacteria	0.24
OTU_499	Unclassified_Bacteria	0.25	Unclassified_Bacteria	0.25	Unclassified_Bacteria	0.25	Unclassified_Bacteria	0.25	Unclassified_Bacteria	0.2
OTU_863	Unclassified_Bacteria	0.25	Unclassified_Bacteria	0.12	Unclassified_Bacteria	0.09	Unclassified_Bacteria	0.06	Unclassified_Bacteria	0.06
OTU_2045	Unclassified_Bacteria	0.26	Unclassified_Bacteria	0.26	Unclassified_Bacteria	0.25	Unclassified_Bacteria	0.25	Unclassified_Bacteria	0.25
OTU_768	Unclassified_Bacteria	0.27	Unclassified_Bacteria	0.27	Unclassified_Bacteria	0.13	Unclassified_Bacteria	0.13	Unclassified_Bacteria	0.13
OTU_1314	Unclassified_Bacteria	0.28	Unclassified_Bacteria	0.14	Unclassified_Bacteria	0.14	Unclassified_Bacteria	0.14	Unclassified_Bacteria	0.14
OTU_624	Unclassified_Bacteria	0.28	Unclassified_Bacteria	0.28	Unclassified_Bacteria	0.28	Unclassified_Bacteria	0.28	Unclassified_Bacteria	0.28
OTU_1039	Unclassified_Bacteria	0.29	Unclassified_Bacteria	0.18	Unclassified_Bacteria	0.12	Unclassified_Bacteria	0.09	Unclassified_Bacteria	0.04
OTU_1262	Unclassified_Bacteria	0.29	Unclassified_Bacteria	0.29	Unclassified_Bacteria	0.09	Unclassified_Bacteria	0.08	Unclassified_Bacteria	0.08
OTU_1787	Unclassified_Bacteria	0.29	Unclassified_Bacteria	0.17	Unclassified_Bacteria	0.17	Unclassified_Bacteria	0.16	Unclassified_Bacteria	0.16
OTU_949	Unclassified_Bacteria	0.29	Unclassified_Bacteria	0.12	Unclassified_Bacteria	0.08	Unclassified_Bacteria	0.05	Unclassified_Bacteria	0.05
OTU_1084	Unclassified_Bacteria	0.3	Unclassified_Bacteria	0.25	Unclassified_Bacteria	0.16	Unclassified_Bacteria	0.16	Unclassified_Bacteria	0.16
OTU_1120	Unclassified_Bacteria	0.3	Unclassified_Bacteria	0.19	Unclassified_Bacteria	0.14	Unclassified_Bacteria	0.08	Unclassified_Bacteria	0.08
OTU_1563	Unclassified_Bacteria	0.3	Unclassified_Bacteria	0.29	Unclassified_Bacteria	0.15	Unclassified_Bacteria	0.15	Unclassified_Bacteria	0.15
OTU_299	Unclassified_Bacteria	0.3	Unclassified_Bacteria	0.3	Unclassified_Bacteria	0.29	Unclassified_Bacteria	0.28	Unclassified_Bacteria	0.22
OTU_636	Unclassified_Bacteria	0.3	Unclassified_Bacteria	0.3	Unclassified_Bacteria	0.27	Unclassified_Bacteria	0.24	Unclassified_Bacteria	0.17
OTU_755	Unclassified_Bacteria	0.3	Unclassified_Bacteria	0.3	Unclassified_Bacteria	0.27	Unclassified_Bacteria	0.27	Unclassified_Bacteria	0.27
OTU_779	Unclassified_Bacteria	0.3	Unclassified_Bacteria	0.11	Unclassified_Bacteria	0.11	Unclassified_Bacteria	0.08	Unclassified_Bacteria	0.08
OTU_251	Unclassified_Bacteria	0.31	Unclassified_Bacteria	0.31	Unclassified_Bacteria	0.31	Unclassified_Bacteria	0.31	Unclassified_Bacteria	0.31
OTU_293	Unclassified_Bacteria	0.31	Unclassified_Bacteria	0.29	Unclassified_Bacteria	0.19	Unclassified_Bacteria	0.18	Unclassified_Bacteria	0.11
OTU_474	Unclassified_Bacteria	0.31	Unclassified_Bacteria	0.14	Unclassified_Bacteria	0.1	Unclassified_Bacteria	0.09	Unclassified_Bacteria	0.09
OTU_1929	Unclassified_Bacteria	0.32	Unclassified_Bacteria	0.24	Unclassified_Bacteria	0.23	Unclassified_Bacteria	0.07	Unclassified_Bacteria	0.07
OTU_309	Unclassified_Bacteria	0.32	Unclassified_Bacteria	0.31	Unclassified_Bacteria	0.31	Unclassified_Bacteria	0.31	Unclassified_Bacteria	0.31
OTU_455	Unclassified_Bacteria	0.32	Unclassified_Bacteria	0.31	Unclassified_Bacteria	0.31	Unclassified_Bacteria	0.31	Unclassified_Bacteria	0.31
OTU_856	Unclassified_Bacteria	0.32	Unclassified_Bacteria	0.27	Unclassified_Bacteria	0.23	Unclassified_Bacteria	0.11	Unclassified_Bacteria	0.09
OTU_1114	Unclassified_Bacteria	0.33	Unclassified_Bacteria	0.16	Unclassified_Bacteria	0.11	Unclassified_Bacteria	0.11	Unclassified_Bacteria	0.1
OTU_1756	Unclassified_Bacteria	0.33	Unclassified_Bacteria	0.33	Unclassified_Bacteria	0.33	Unclassified_Bacteria	0.33	Unclassified_Bacteria	0.33
OTU_428	Unclassified_Bacteria	0.33	Unclassified_Bacteria	0.25	Unclassified_Bacteria	0.25	Unclassified_Bacteria	0.25	Unclassified_Bacteria	0.25
OTU_737	Unclassified_Bacteria	0.33	Unclassified_Bacteria	0.09	Unclassified_Bacteria	0.06	Unclassified_Bacteria	0.04	Unclassified_Bacteria	0.04
OTU_1755	Unclassified_Bacteria	0.34	Unclassified_Bacteria	0.31	Unclassified_Bacteria	0.28	Unclassified_Bacteria	0.28	Unclassified_Bacteria	0.23
OTU_1208	Unclassified_Bacteria	0.35	Unclassified_Bacteria	0.12	Unclassified_Bacteria	0.12	Unclassified_Bacteria	0.12	Unclassified_Bacteria	0.12
OTU_605	Unclassified_Bacteria	0.35	Unclassified_Bacteria	0.27	Unclassified_Bacteria	0.26	Unclassified_Bacteria	0.26	Unclassified_Bacteria	0.26
OTU_613	Unclassified_Bacteria	0.35	Unclassified_Bacteria	0.31	Unclassified_Bacteria	0.27	Unclassified_Bacteria	0.15	Unclassified_Bacteria	0.13
OTU_767	Unclassified_Bacteria	0.35	Unclassified_Bacteria	0.26	Unclassified_Bacteria	0.24	Unclassified_Bacteria	0.18	Unclassified_Bacteria	0.14
OTU_912	Unclassified_Bacteria	0.35	Unclassified_Bacteria	0.21	Unclassified_Bacteria	0.21	Unclassified_Bacteria	0.21	Unclassified_Bacteria	0.21
OTU_1985	Unclassified_Bacteria	0.36	Unclassified_Bacteria	0.27	Unclassified_Bacteria	0.13	Unclassified_Bacteria	0.13	Unclassified_Bacteria	0.13
OTU_420	Unclassified_Bacteria	0.36	Unclassified_Bacteria	0.36	Unclassified_Bacteria	0.36	Unclassified_Bacteria	0.36	Unclassified_Bacteria	0.36
OTU_542	Unclassified_Bacteria	0.36	Unclassified_Bacteria	0.07	Unclassified_Bacteria	0.04	Unclassified_Bacteria	0.04	Unclassified_Bacteria	0.04
OTU_640	Unclassified_Bacteria	0.36	Unclassified_Bacteria	0.36	Unclassified_Bacteria	0.19	Unclassified_Bacteria	0.19	Unclassified_Bacteria	0.19
OTU_699	Unclassified_Bacteria	0.36	Unclassified_Bacteria	0.34	Unclassified_Bacteria	0.34	Unclassified_Bacteria	0.34	Unclassified_Bacteria	0.34
OTU_1877	Unclassified_Bacteria	0.37	Unclassified_Bacteria	0.33	Unclassified_Bacteria	0.13	Unclassified_Bacteria	0.13	Unclassified_Bacteria	0.1
OTU_920	Unclassified_Bacteria	0.37	Unclassified_Bacteria	0.23	Unclassified_Bacteria	0.23	Unclassified_Bacteria	0.23	Unclassified_Bacteria	0.23
OTU_1069	Unclassified_Bacteria	0.38	Unclassified_Bacteria	0.38	Unclassified_Bacteria	0.38	Unclassified_Bacteria	0.38	Unclassified_Bacteria	0.38
OTU_1885	Unclassified_Bacteria	0.38	Unclassified_Bacteria	0.19	Unclassified_Bacteria	0.09	Unclassified_Bacteria	0.05	Unclassified_Bacteria	0.05
OTU_506	Unclassified_Bacteria	0.38	Unclassified_Bacteria	0.31	Unclassified_Bacteria	0.3	Unclassified_Bacteria	0.3	Unclassified_Bacteria	0.3
OTU_602	Unclassified_Bacteria	0.38	Unclassified_Bacteria	0.24	Unclassified_Bacteria	0.13	Unclassified_Bacteria	0.07	Unclassified_Bacteria	0.07
OTU_180	Unclassified_Bacteria	0.39	Unclassified_Bacteria	0.35	Unclassified_Bacteria	0.35	Unclassified_Bacteria	0.35	Unclassified_Bacteria	0.33
OTU_501	Unclassified_Bacteria	0.39	Unclassified_Bacteria	0.12	Unclassified_Bacteria	0.12	Unclassified_Bacteria	0.12	Unclassified_Bacteria	0.12
OTU_383	Unclassified_Bacteria	0.4	Unclassified_Bacteria	0.2	Unclassified_Bacteria	0.17	Unclassified_Bacteria	0.14	Unclassified_Bacteria	0.14
OTU_582	Unclassified_Bacteria	0.4	Unclassified_Bacteria	0.37	Unclassified_Bacteria	0.35	Unclassified_Bacteria	0.33	Unclassified_Bacteria	0.13
OTU_1647	Unclassified_Bacteria	0.41	Unclassified_Bacteria	0.37	Unclassified_Bacteria	0.37	Unclassified_Bacteria	0.11	Unclassified_Bacteria	0.06
OTU_453	Unclassified_Bacteria	0.41	Unclassified_Bacteria	0.4	Unclassified_Bacteria	0.4	Unclassified_Bacteria	0.4	Unclassified_Bacteria	0.18
OTU_803	Unclassified_Bacteria	0.41	Unclassified_Bacteria	0.26	Unclassified_Bacteria	0.14	Unclassified_Bacteria	0.14	Unclassified_Bacteria	0.14
OTU_931	Unclassified_Bacteria	0.41	Unclassified_Bacteria	0.14	Unclassified_Bacteria	0.14	Unclassified_Bacteria	0.14	Unclassified_Bacteria	0.14
OTU_1637	Unclassified_Bacteria	0.43	Unclassified_Bacteria	0.43	Unclassified_Bacteria	0.42	Unclassified_Bacteria	0.42	Unclassified_Bacteria	0.41
OTU_1291	Unclassified_Bacteria	0.44	Unclassified_Bacteria	0.32	Unclassified_Bacteria	0.1	Unclassified_Bacteria	0.09	Unclassified_Bacteria	0.03
OTU_1925	Unclassified_Bacteria	0.44	Unclassified_Bacteria	0.35	Unclassified_Bacteria	0.23	Unclassified_Bacteria	0.23	Unclassified_Bacteria	0.18
OTU_339	Unclassified_Bacteria	0.44	Unclassified_Bacteria	0.28	Unclassified_Bacteria	0.28	Unclassified_Bacteria	0.2	Unclassified_Bacteria	0.14
OTU_446	Unclassified_Bacteria	0.44	Unclassified_Bacteria	0.44	Unclassified_Bacteria	0.44	Unclassified_Bacteria	0.44	Unclassified_Bacteria	0.44
OTU_191	Unclassified_Bacteria	0.45	Unclassified_Bacteria	0.23	Unclassified_Bacteria	0.23	Unclassified_Bacteria	0.21	Unclassified_Bacteria	0
OTU_302	Unclassified_Bacteria	0.45	Unclassified_Bacteria	0.44	Unclassified_Bacteria	0.3	Unclassified_Bacteria	0.3	Unclassified_Bacteria	0.28
OTU_173	Unclassified_Bacteria	0.46	Unclassified_Bacteria	0.33	Unclassified_Bacteria	0.29	Unclassified_Bacteria	0.2	Unclassified_Bacteria	0.17
OTU_1789	Unclassified_Bacteria	0.46	Unclassified_Bacteria	0.17	Unclassified_Bacteria	0.06	Unclassified_Bacteria	0.06	Unclassified_Bacteria	0.03
OTU_444	Unclassified_Bacteria	0.46	Unclassified_Bacteria	0.45	Unclassified_Bacteria	0.35	Unclassified_Bacteria	0.07	Unclassified_Bacteria	0.07
OTU_660	Unclassified_Bacteria	0.46	Unclassified_Bacteria	0.32	Unclassified_Bacteria	0.32	Unclassified_Bacteria	0.32	Unclassified_Bacteria	0.08
OTU_1978	Unclassified_Bacteria	0.47	Unclassified_Bacteria	0.36	Unclassified_Bacteria	0.16	Unclassified_Bacteria	0.16	Unclassified_Bacteria	0.16
OTU_234	Unclassified_Bacteria	0.47	Unclassified_Bacteria	0.42	Unclassified_Bacteria	0.4	Unclassified_Bacteria	0.38	Unclassified_Bacteria	0.2
OTU_354	Unclassified_Bacteria	0.47	Unclassified_Bacteria	0.39	Unclassified_Bacteria	0.31	Unclassified_Bacteria	0.07	Unclassified_Bacteria	0.04
OTU_1144	Unclassified_Bacteria	0.48	Unclassified_Bacteria	0.3	Unclassified_Bacteria	0.15	Unclassified_Bacteria	0.15	Unclassified_Bacteria	0.07
OTU_1577	Unclassified_Bacteria	0.48	Unclassified_Bacteria	0.41	Unclassified_Bacteria	0.39	Unclassified_Bacteria	0.39	Unclassified_Bacteria	0.24
OTU_1146	Unclassified_Bacteria	0.49	Unclassified_Bacteria	0.43	Unclassified_Bacteria	0.35	Unclassified_Bacteria	0.35	Unclassified_Bacteria	0.34
OTU_1645	Unclassified_Bacteria	0.49	Unclassified_Bacteria	0.41	Unclassified_Bacteria	0.39	Unclassified_Bacteria	0.39	Unclassified_Bacteria	0.39
OTU_1984	Unclassified_Bacteria	0.49	Unclassified_Bacteria	0.49	Unclassified_Bacteria	0.49	Unclassified_Bacteria	0.49	Unclassified_Bacteria	0.49
OTU_400	Unclassified_Bacteria	0.49	Unclassified_Bacteria	0.35	Unclassified_Bacteria	0.24	Unclassified_Bacteria	0.24	Unclassified_Bacteria	0.24
OTU_575	Unclassified_Bacteria	0.49	Unclassified_Bacteria	0.28	Unclassified_Bacteria	0.11	Unclassified_Bacteria	0.09	Unclassified_Bacteria	0.02
OTU_800	Unclassified_Bacteria	0.49	Unclassified_Bacteria	0.49	Unclassified_Bacteria	0.49	Unclassified_Bacteria	0.49	Unclassified_Bacteria	0.49
OTU_855	Unclassified_Bacteria	0.49	Unclassified_Bacteria	0.43	Unclassified_Bacteria	0.37	Unclassified_Bacteria	0.36	Unclassified_Bacteria	0.23
OTU_88	Unclassified_Bacteria	0.49	Unclassified_Bacteria	0.45	Unclassified_Bacteria	0.45	Unclassified_Bacteria	0.45	Unclassified_Bacteria	0.29
OTU_1207	Unclassified_Bacteria	0.5	Unclassified_Bacteria	0.45	Unclassified_Bacteria	0.26	Unclassified_Bacteria	0.22	Unclassified_Bacteria	0.1
OTU_1217	Unclassified_Bacteria	0.5	Unclassified_Bacteria	0.15	Unclassified_Bacteria	0.12	Unclassified_Bacteria	0.12	Unclassified_Bacteria	0.12
OTU_1773	Unclassified_Bacteria	0.5	Unclassified_Bacteria	0.38	Unclassified_Bacteria	0.38	Unclassified_Bacteria	0.38	Unclassified_Bacteria	0.17
OTU_527	Unclassified_Bacteria	0.5	Unclassified_Bacteria	0.46	Unclassified_Bacteria	0.37	Unclassified_Bacteria	0.37	Unclassified_Bacteria	0.15
OTU_625	Unclassified_Bacteria	0.5	Unclassified_Bacteria	0.44	Unclassified_Bacteria	0.35	Unclassified_Bacteria	0.31	Unclassified_Bacteria	0.2
OTU_1089	Unclassified_Bacteria	0.51	Unclassified_Bacteria	0.19	Unclassified_Bacteria	0.08	Unclassified_Bacteria	0.05	Unclassified_Bacteria	0.03
OTU_1721	Unclassified_Bacteria	0.51	Unclassified_Bacteria	0.4	Unclassified_Bacteria	0.4	Unclassified_Bacteria	0.4	Unclassified_Bacteria	0.32
OTU_1934	Unclassified_Bacteria	0.51	Unclassified_Bacteria	0.51	Unclassified_Bacteria	0.48	Unclassified_Bacteria	0.39	Unclassified_Bacteria	0.24
OTU_672	Unclassified_Bacteria	0.51	Unclassified_Bacteria	0.49	Unclassified_Bacteria	0.3	Unclassified_Bacteria	0.07	Unclassified_Bacteria	0.06
OTU_676	Unclassified_Bacteria	0.51	Unclassified_Bacteria	0.46	Unclassified_Bacteria	0.43	Unclassified_Bacteria	0.41	Unclassified_Bacteria	0.4
OTU_819	Unclassified_Bacteria	0.51	Unclassified_Bacteria	0.47	Unclassified_Bacteria	0.33	Unclassified_Bacteria	0.32	Unclassified_Bacteria	0.23
OTU_981	Unclassified_Bacteria	0.51	Unclassified_Bacteria	0.34	Unclassified_Bacteria	0.31	Unclassified_Bacteria	0.31	Unclassified_Bacteria	0.31
OTU_984	Unclassified_Bacteria	0.51	Unclassified_Bacteria	0.27	Unclassified_Bacteria	0.12	Unclassified_Bacteria	0.09	Unclassified_Bacteria	0.04
OTU_1347	Unclassified_Bacteria	0.52	Unclassified_Bacteria	0.37	Unclassified_Bacteria	0.34	Unclassified_Bacteria	0.25	Unclassified_Bacteria	0.23
OTU_1348	Unclassified_Bacteria	0.52	Unclassified_Bacteria	0.45	Unclassified_Bacteria	0.45	Unclassified_Bacteria	0.45	Unclassified_Bacteria	0.2
OTU_250	Unclassified_Bacteria	0.52	Unclassified_Bacteria	0.51	Unclassified_Bacteria	0.51	Unclassified_Bacteria	0.51	Unclassified_Bacteria	0.35
OTU_404	Unclassified_Bacteria	0.52	Unclassified_Bacteria	0.25	Unclassified_Bacteria	0.19	Unclassified_Bacteria	0.14	Unclassified_Bacteria	0.08
OTU_1383	Unclassified_Bacteria	0.53	Unclassified_Bacteria	0.47	Unclassified_Bacteria	0.32	Unclassified_Bacteria	0.32	Unclassified_Bacteria	0.31
OTU_291	Unclassified_Bacteria	0.53	Unclassified_Bacteria	0.48	Unclassified_Bacteria	0.33	Unclassified_Bacteria	0.17	Unclassified_Bacteria	0.04
OTU_1032	Unclassified_Bacteria	0.54	Unclassified_Bacteria	0.31	Unclassified_Bacteria	0.31	Unclassified_Bacteria	0.31	Unclassified_Bacteria	0.27
OTU_1064	Unclassified_Bacteria	0.54	Unclassified_Bacteria	0.54	Unclassified_Bacteria	0.54	Unclassified_Bacteria	0.54	Unclassified_Bacteria	0.54
OTU_1732	Unclassified_Bacteria	0.54	Unclassified_Bacteria	0.54	Unclassified_Bacteria	0.47	Unclassified_Bacteria	0.17	Unclassified_Bacteria	0.11
OTU_1955	Unclassified_Bacteria	0.54	Unclassified_Bacteria	0.22	Unclassified_Bacteria	0.22	Unclassified_Bacteria	0.21	Unclassified_Bacteria	0.01
OTU_203	Unclassified_Bacteria	0.54	Unclassified_Bacteria	0.41	Unclassified_Bacteria	0.3	Unclassified_Bacteria	0.29	Unclassified_Bacteria	0.29
OTU_447	Unclassified_Bacteria	0.54	Unclassified_Bacteria	0.4	Unclassified_Bacteria	0.26	Unclassified_Bacteria	0.26	Unclassified_Bacteria	0.26
OTU_898	Unclassified_Bacteria	0.54	Unclassified_Bacteria	0.44	Unclassified_Bacteria	0.41	Unclassified_Bacteria	0.27	Unclassified_Bacteria	0.24
OTU_958	Unclassified_Bacteria	0.54	Unclassified_Bacteria	0.52	Unclassified_Bacteria	0.52	Unclassified_Bacteria	0.52	Unclassified_Bacteria	0.42
OTU_1461	Unclassified_Bacteria	0.55	Unclassified_Bacteria	0.41	Unclassified_Bacteria	0.41	Unclassified_Bacteria	0.41	Unclassified_Bacteria	0.37
OTU_1811	Unclassified_Bacteria	0.55	Unclassified_Bacteria	0.54	Unclassified_Bacteria	0.54	Unclassified_Bacteria	0.54	Unclassified_Bacteria	0.37
OTU_317	Unclassified_Bacteria	0.55	Unclassified_Bacteria	0.34	Unclassified_Bacteria	0.17	Unclassified_Bacteria	0.16	Unclassified_Bacteria	0.16
OTU_510	Unclassified_Bacteria	0.55	Unclassified_Bacteria	0.36	Unclassified_Bacteria	0.13	Unclassified_Bacteria	0.13	Unclassified_Bacteria	0.11
OTU_828	Unclassified_Bacteria	0.55	Unclassified_Bacteria	0.52	Unclassified_Bacteria	0.3	Unclassified_Bacteria	0.3	Unclassified_Bacteria	0.3
OTU_965	Unclassified_Bacteria	0.55	Unclassified_Bacteria	0.55	Unclassified_Bacteria	0.55	Unclassified_Bacteria	0.55	Unclassified_Bacteria	0.55
OTU_1759	Unclassified_Bacteria	0.56	Unclassified_Bacteria	0.44	Unclassified_Bacteria	0.34	Unclassified_Bacteria	0.07	Unclassified_Bacteria	0.06
OTU_1764	Unclassified_Bacteria	0.56	Unclassified_Bacteria	0.51	Unclassified_Bacteria	0.42	Unclassified_Bacteria	0.39	Unclassified_Bacteria	0.39
OTU_1799	Unclassified_Bacteria	0.56	Unclassified_Bacteria	0.56	Unclassified_Bacteria	0.56	Unclassified_Bacteria	0.56	Unclassified_Bacteria	0.56
OTU_484	Unclassified_Bacteria	0.56	Unclassified_Bacteria	0.43	Unclassified_Bacteria	0.41	Unclassified_Bacteria	0.41	Unclassified_Bacteria	0.41
OTU_1186	Unclassified_Bacteria	0.57	Unclassified_Bacteria	0.42	Unclassified_Bacteria	0.22	Unclassified_Bacteria	0.12	Unclassified_Bacteria	0.12
OTU_1596	Unclassified_Bacteria	0.57	Unclassified_Bacteria	0.39	Unclassified_Bacteria	0.15	Unclassified_Bacteria	0.06	Unclassified_Bacteria	0.01
OTU_2086	Unclassified_Bacteria	0.57	Unclassified_Bacteria	0.46	Unclassified_Bacteria	0.28	Unclassified_Bacteria	0.28	Unclassified_Bacteria	0.28
OTU_552	Unclassified_Bacteria	0.58	Unclassified_Bacteria	0.48	Unclassified_Bacteria	0.3	Unclassified_Bacteria	0.28	Unclassified_Bacteria	0.28
OTU_74	Unclassified_Bacteria	0.58	Unclassified_Bacteria	0.54	Unclassified_Bacteria	0.54	Unclassified_Bacteria	0.54	Unclassified_Bacteria	0.45
OTU_1454	Unclassified_Bacteria	0.59	Unclassified_Bacteria	0.35	Unclassified_Bacteria	0.15	Unclassified_Bacteria	0.13	Unclassified_Bacteria	0.12
OTU_69	Unclassified_Bacteria	0.59	Unclassified_Bacteria	0.58	Unclassified_Bacteria	0.58	Unclassified_Bacteria	0.58	Unclassified_Bacteria	0.49
OTU_691	Unclassified_Bacteria	0.59	Unclassified_Bacteria	0.59	Unclassified_Bacteria	0.59	Unclassified_Bacteria	0.59	Unclassified_Bacteria	0.59
OTU_740	Unclassified_Bacteria	0.59	Unclassified_Bacteria	0.11	Unclassified_Bacteria	0.09	Unclassified_Bacteria	0.09	Unclassified_Bacteria	0.09
OTU_754	Unclassified_Bacteria	0.59	Unclassified_Bacteria	0.52	Unclassified_Bacteria	0.49	Unclassified_Bacteria	0.47	Unclassified_Bacteria	0.23
OTU_877	Unclassified_Bacteria	0.59	Unclassified_Bacteria	0.4	Unclassified_Bacteria	0.26	Unclassified_Bacteria	0.16	Unclassified_Bacteria	0.16
OTU_1339	Unclassified_Bacteria	0.6	Unclassified_Bacteria	0.48	Unclassified_Bacteria	0.3	Unclassified_Bacteria	0.3	Unclassified_Bacteria	0.3
OTU_149	Unclassified_Bacteria	0.6	Unclassified_Bacteria	0.18	Unclassified_Bacteria	0.15	Unclassified_Bacteria	0.11	Unclassified_Bacteria	0.08
OTU_1788	Unclassified_Bacteria	0.6	Unclassified_Bacteria	0.31	Unclassified_Bacteria	0.27	Unclassified_Bacteria	0.27	Unclassified_Bacteria	0.27
OTU_395	Unclassified_Bacteria	0.6	Unclassified_Bacteria	0.45	Unclassified_Bacteria	0.32	Unclassified_Bacteria	0.31	Unclassified_Bacteria	0.18
OTU_92	Unclassified_Bacteria	0.6	Unclassified_Bacteria	0.23	Unclassified_Bacteria	0.2	Unclassified_Bacteria	0.12	Unclassified_Bacteria	0.12
OTU_113	Unclassified_Bacteria	0.61	Unclassified_Bacteria	0.61	Unclassified_Bacteria	0.61	Unclassified_Bacteria	0.61	Unclassified_Bacteria	0.61
OTU_1388	Unclassified_Bacteria	0.61	Unclassified_Bacteria	0.12	Unclassified_Bacteria	0.12	Unclassified_Bacteria	0.12	Unclassified_Bacteria	0.12
OTU_1972	Unclassified_Bacteria	0.61	Unclassified_Bacteria	0.56	Unclassified_Bacteria	0.56	Unclassified_Bacteria	0.56	Unclassified_Bacteria	0.48
OTU_2010	Unclassified_Bacteria	0.61	Unclassified_Bacteria	0.46	Unclassified_Bacteria	0.33	Unclassified_Bacteria	0.3	Unclassified_Bacteria	0.14
OTU_618	Unclassified_Bacteria	0.61	Unclassified_Bacteria	0.6	Unclassified_Bacteria	0.57	Unclassified_Bacteria	0.16	Unclassified_Bacteria	0.14
OTU_902	Unclassified_Bacteria	0.61	Unclassified_Bacteria	0.29	Unclassified_Bacteria	0.29	Unclassified_Bacteria	0.28	Unclassified_Bacteria	0.04
OTU_954	Unclassified_Bacteria	0.61	Unclassified_Bacteria	0.61	Unclassified_Bacteria	0.21	Unclassified_Bacteria	0.21	Unclassified_Bacteria	0.14
OTU_961	Unclassified_Bacteria	0.61	Unclassified_Bacteria	0.61	Unclassified_Bacteria	0.61	Unclassified_Bacteria	0.61	Unclassified_Bacteria	0.61
OTU_1132	Unclassified_Bacteria	0.62	Unclassified_Bacteria	0.52	Unclassified_Bacteria	0.51	Unclassified_Bacteria	0.24	Unclassified_Bacteria	0.16
OTU_36	Unclassified_Bacteria	0.62	Unclassified_Bacteria	0.62	Unclassified_Bacteria	0.62	Unclassified_Bacteria	0.62	Unclassified_Bacteria	0.62
OTU_756	Unclassified_Bacteria	0.62	Unclassified_Bacteria	0.6	Unclassified_Bacteria	0.6	Unclassified_Bacteria	0.6	Unclassified_Bacteria	0.44
OTU_839	Unclassified_Bacteria	0.62	Unclassified_Bacteria	0.62	Unclassified_Bacteria	0.62	Unclassified_Bacteria	0.62	Unclassified_Bacteria	0.62
OTU_1000	Unclassified_Bacteria	0.63	Unclassified_Bacteria	0.57	Unclassified_Bacteria	0.57	Unclassified_Bacteria	0.57	Unclassified_Bacteria	0.35
OTU_1263	Unclassified_Bacteria	0.63	Unclassified_Bacteria	0.45	Unclassified_Bacteria	0.27	Unclassified_Bacteria	0.18	Unclassified_Bacteria	0.16
OTU_2015	Unclassified_Bacteria	0.63	Unclassified_Bacteria	0.51	Unclassified_Bacteria	0.32	Unclassified_Bacteria	0.3	Unclassified_Bacteria	0.3
OTU_362	Unclassified_Bacteria	0.63	Unclassified_Bacteria	0.6	Unclassified_Bacteria	0.31	Unclassified_Bacteria	0.31	Unclassified_Bacteria	0.31
OTU_836	Unclassified_Bacteria	0.63	Unclassified_Bacteria	0.59	Unclassified_Bacteria	0.43	Unclassified_Bacteria	0.42	Unclassified_Bacteria	0.32
OTU_1550	Unclassified_Bacteria	0.64	Unclassified_Bacteria	0.64	Unclassified_Bacteria	0.64	Unclassified_Bacteria	0.64	Unclassified_Bacteria	0.64
OTU_1321	Unclassified_Bacteria	0.65	Unclassified_Bacteria	0.49	Unclassified_Bacteria	0.34	Unclassified_Bacteria	0.34	Unclassified_Bacteria	0.34
OTU_1326	Unclassified_Bacteria	0.65	Unclassified_Bacteria	0.48	Unclassified_Bacteria	0.09	Unclassified_Bacteria	0.08	Unclassified_Bacteria	0.06
OTU_1600	Unclassified_Bacteria	0.65	Unclassified_Bacteria	0.3	Unclassified_Bacteria	0.29	Unclassified_Bacteria	0.15	Unclassified_Bacteria	0.13
OTU_1628	Unclassified_Bacteria	0.65	Unclassified_Bacteria	0.55	Unclassified_Bacteria	0.34	Unclassified_Bacteria	0.28	Unclassified_Bacteria	0.13
OTU_1703	Unclassified_Bacteria	0.65	Unclassified_Bacteria	0.45	Unclassified_Bacteria	0.45	Unclassified_Bacteria	0.33	Unclassified_Bacteria	0.28
OTU_707	Unclassified_Bacteria	0.65	Unclassified_Bacteria	0.65	Unclassified_Bacteria	0.65	Unclassified_Bacteria	0.65	Unclassified_Bacteria	0.57
OTU_823	Unclassified_Bacteria	0.65	Unclassified_Bacteria	0.59	Unclassified_Bacteria	0.59	Unclassified_Bacteria	0.59	Unclassified_Bacteria	0.35
OTU_1345	Unclassified_Bacteria	0.66	Unclassified_Bacteria	0.37	Unclassified_Bacteria	0.28	Unclassified_Bacteria	0.22	Unclassified_Bacteria	0.13
OTU_1613	Unclassified_Bacteria	0.66	Unclassified_Bacteria	0.42	Unclassified_Bacteria	0.26	Unclassified_Bacteria	0.1	Unclassified_Bacteria	0.05
OTU_1662	Unclassified_Bacteria	0.66	Unclassified_Bacteria	0.31	Unclassified_Bacteria	0.29	Unclassified_Bacteria	0.19	Unclassified_Bacteria	0.11
OTU_366	Unclassified_Bacteria	0.66	Unclassified_Bacteria	0.56	Unclassified_Bacteria	0.55	Unclassified_Bacteria	0.48	Unclassified_Bacteria	0.33
OTU_377	Unclassified_Bacteria	0.66	Unclassified_Bacteria	0.48	Unclassified_Bacteria	0.18	Unclassified_Bacteria	0.17	Unclassified_Bacteria	0.17
OTU_138	Unclassified_Bacteria	0.67	Unclassified_Bacteria	0.67	Unclassified_Bacteria	0.47	Unclassified_Bacteria	0.3	Unclassified_Bacteria	0.3
OTU_297	Unclassified_Bacteria	0.67	Unclassified_Bacteria	0.3	Unclassified_Bacteria	0.29	Unclassified_Bacteria	0.22	Unclassified_Bacteria	0.16
OTU_498	Unclassified_Bacteria	0.67	Unclassified_Bacteria	0.66	Unclassified_Bacteria	0.66	Unclassified_Bacteria	0.66	Unclassified_Bacteria	0.28
OTU_587	Unclassified_Bacteria	0.67	Unclassified_Bacteria	0.52	Unclassified_Bacteria	0.31	Unclassified_Bacteria	0.25	Unclassified_Bacteria	0.25
OTU_888	Unclassified_Bacteria	0.67	Unclassified_Bacteria	0.47	Unclassified_Bacteria	0.27	Unclassified_Bacteria	0.2	Unclassified_Bacteria	0.2
OTU_750	Unclassified_Bacteria	0.68	Unclassified_Bacteria	0.62	Unclassified_Bacteria	0.62	Unclassified_Bacteria	0.62	Unclassified_Bacteria	0.51
OTU_1315	Unclassified_Bacteria	0.69	Unclassified_Bacteria	0.16	Unclassified_Bacteria	0.09	Unclassified_Bacteria	0.09	Unclassified_Bacteria	0.09
OTU_160	Unclassified_Bacteria	0.69	Unclassified_Bacteria	0.69	Unclassified_Bacteria	0.37	Unclassified_Bacteria	0.27	Unclassified_Bacteria	0.27
OTU_1921	Unclassified_Bacteria	0.69	Unclassified_Bacteria	0.6	Unclassified_Bacteria	0.58	Unclassified_Bacteria	0.3	Unclassified_Bacteria	0.3
OTU_436	Unclassified_Bacteria	0.69	Unclassified_Bacteria	0.69	Unclassified_Bacteria	0.09	Unclassified_Bacteria	0.09	Unclassified_Bacteria	0.09
OTU_155	Unclassified_Bacteria	0.7	Unclassified_Bacteria	0.31	Unclassified_Bacteria	0.18	Unclassified_Bacteria	0.18	Unclassified_Bacteria	0.17
OTU_1723	Unclassified_Bacteria	0.7	Unclassified_Bacteria	0.59	Unclassified_Bacteria	0.4	Unclassified_Bacteria	0.37	Unclassified_Bacteria	0.37
OTU_1784	Unclassified_Bacteria	0.7	Unclassified_Bacteria	0.3	Unclassified_Bacteria	0.11	Unclassified_Bacteria	0.11	Unclassified_Bacteria	0.11
OTU_189	Unclassified_Bacteria	0.7	Unclassified_Bacteria	0.55	Unclassified_Bacteria	0.31	Unclassified_Bacteria	0.23	Unclassified_Bacteria	0.13
OTU_1890	Unclassified_Bacteria	0.7	Unclassified_Bacteria	0.58	Unclassified_Bacteria	0.5	Unclassified_Bacteria	0.5	Unclassified_Bacteria	0.5
OTU_223	Unclassified_Bacteria	0.7	Unclassified_Bacteria	0.62	Unclassified_Bacteria	0.52	Unclassified_Bacteria	0.52	Unclassified_Bacteria	0.52
OTU_477	Unclassified_Bacteria	0.7	Unclassified_Bacteria	0.65	Unclassified_Bacteria	0.12	Unclassified_Bacteria	0.12	Unclassified_Bacteria	0.06
OTU_599	Unclassified_Bacteria	0.7	Unclassified_Bacteria	0.33	Unclassified_Bacteria	0.33	Unclassified_Bacteria	0.31	Unclassified_Bacteria	0.07
OTU_1007	Unclassified_Bacteria	0.71	Unclassified_Bacteria	0.66	Unclassified_Bacteria	0.54	Unclassified_Bacteria	0.3	Unclassified_Bacteria	0.22
OTU_124	Unclassified_Bacteria	0.71	Unclassified_Bacteria	0.71	Unclassified_Bacteria	0.71	Unclassified_Bacteria	0.61	Unclassified_Bacteria	0.45
OTU_1309	Unclassified_Bacteria	0.71	Unclassified_Bacteria	0.66	Unclassified_Bacteria	0.4	Unclassified_Bacteria	0.4	Unclassified_Bacteria	0.27
OTU_2014	Unclassified_Bacteria	0.71	Unclassified_Bacteria	0.44	Unclassified_Bacteria	0.19	Unclassified_Bacteria	0.18	Unclassified_Bacteria	0.14
OTU_357	Unclassified_Bacteria	0.71	Unclassified_Bacteria	0.71	Unclassified_Bacteria	0.42	Unclassified_Bacteria	0.38	Unclassified_Bacteria	0.38
OTU_459	Unclassified_Bacteria	0.71	Unclassified_Bacteria	0.39	Unclassified_Bacteria	0.39	Unclassified_Bacteria	0.35	Unclassified_Bacteria	0.05
OTU_1181	Unclassified_Bacteria	0.72	Unclassified_Bacteria	0.23	Unclassified_Bacteria	0.14	Unclassified_Bacteria	0.14	Unclassified_Bacteria	0.12
OTU_1392	Unclassified_Bacteria	0.72	Unclassified_Bacteria	0.31	Unclassified_Bacteria	0.31	Unclassified_Bacteria	0.19	Unclassified_Bacteria	0.13
OTU_1952	Unclassified_Bacteria	0.72	Unclassified_Bacteria	0.72	Unclassified_Bacteria	0.64	Unclassified_Bacteria	0.31	Unclassified_Bacteria	0.21
OTU_44	Unclassified_Bacteria	0.72	Unclassified_Bacteria	0.19	Unclassified_Bacteria	0.04	Unclassified_Bacteria	0.04	Unclassified_Bacteria	0.04
OTU_166	Unclassified_Bacteria	0.73	Unclassified_Bacteria	0.65	Unclassified_Bacteria	0.45	Unclassified_Bacteria	0.45	Unclassified_Bacteria	0.45
OTU_1967	Unclassified_Bacteria	0.73	Unclassified_Bacteria	0.72	Unclassified_Bacteria	0.72	Unclassified_Bacteria	0.72	Unclassified_Bacteria	0.72
OTU_2103	Unclassified_Bacteria	0.73	Unclassified_Bacteria	0.66	Unclassified_Bacteria	0.66	Unclassified_Bacteria	0.66	Unclassified_Bacteria	0.31
OTU_332	Unclassified_Bacteria	0.73	Unclassified_Bacteria	0.72	Unclassified_Bacteria	0.6	Unclassified_Bacteria	0.6	Unclassified_Bacteria	0.6
OTU_373	Unclassified_Bacteria	0.73	Unclassified_Bacteria	0.63	Unclassified_Bacteria	0.49	Unclassified_Bacteria	0.34	Unclassified_Bacteria	0.13
OTU_445	Unclassified_Bacteria	0.73	Unclassified_Bacteria	0.73	Unclassified_Bacteria	0.73	Unclassified_Bacteria	0.73	Unclassified_Bacteria	0.73
OTU_551	Unclassified_Bacteria	0.73	Unclassified_Bacteria	0.19	Unclassified_Bacteria	0.08	Unclassified_Bacteria	0.08	Unclassified_Bacteria	0.08
OTU_556	Unclassified_Bacteria	0.73	Unclassified_Bacteria	0.59	Unclassified_Bacteria	0.32	Unclassified_Bacteria	0.32	Unclassified_Bacteria	0.21
OTU_572	Unclassified_Bacteria	0.73	Unclassified_Bacteria	0.71	Unclassified_Bacteria	0.71	Unclassified_Bacteria	0.71	Unclassified_Bacteria	0.33
OTU_701	Unclassified_Bacteria	0.73	Unclassified_Bacteria	0.68	Unclassified_Bacteria	0.31	Unclassified_Bacteria	0.28	Unclassified_Bacteria	0.27
OTU_1051	Unclassified_Bacteria	0.74	Unclassified_Bacteria	0.69	Unclassified_Bacteria	0.49	Unclassified_Bacteria	0.49	Unclassified_Bacteria	0.49
OTU_1349	Unclassified_Bacteria	0.74	Unclassified_Bacteria	0.45	Unclassified_Bacteria	0.45	Unclassified_Bacteria	0.38	Unclassified_Bacteria	0.04
OTU_1801	Unclassified_Bacteria	0.74	Unclassified_Bacteria	0.46	Unclassified_Bacteria	0.26	Unclassified_Bacteria	0.17	Unclassified_Bacteria	0.09
OTU_1960	Unclassified_Bacteria	0.74	Unclassified_Bacteria	0.74	Unclassified_Bacteria	0.74	Unclassified_Bacteria	0.74	Unclassified_Bacteria	0.74
OTU_325	Unclassified_Bacteria	0.74	Unclassified_Bacteria	0.72	Unclassified_Bacteria	0.72	Unclassified_Bacteria	0.72	Unclassified_Bacteria	0.72
OTU_528	Unclassified_Bacteria	0.74	Unclassified_Bacteria	0.54	Unclassified_Bacteria	0.51	Unclassified_Bacteria	0.51	Unclassified_Bacteria	0.51
OTU_1331	Unclassified_Bacteria	0.75	Unclassified_Bacteria	0.71	Unclassified_Bacteria	0.71	Unclassified_Bacteria	0.71	Unclassified_Bacteria	0.43
OTU_1728	Unclassified_Bacteria	0.75	Unclassified_Bacteria	0.47	Unclassified_Bacteria	0.17	Unclassified_Bacteria	0.17	Unclassified_Bacteria	0.14
OTU_689	Unclassified_Bacteria	0.75	Unclassified_Bacteria	0.75	Unclassified_Bacteria	0.75	Unclassified_Bacteria	0.75	Unclassified_Bacteria	0.75
OTU_1070	Unclassified_Bacteria	0.76	Unclassified_Bacteria	0.76	Unclassified_Bacteria	0.76	Unclassified_Bacteria	0.76	Unclassified_Bacteria	0.76
OTU_117	Unclassified_Bacteria	0.76	Unclassified_Bacteria	0.46	Unclassified_Bacteria	0.46	Unclassified_Bacteria	0.17	Unclassified_Bacteria	0.17
OTU_143	Unclassified_Bacteria	0.76	Unclassified_Bacteria	0.76	Unclassified_Bacteria	0.76	Unclassified_Bacteria	0.76	Unclassified_Bacteria	0.76
OTU_601	Unclassified_Bacteria	0.76	Unclassified_Bacteria	0.56	Unclassified_Bacteria	0.11	Unclassified_Bacteria	0.11	Unclassified_Bacteria	0.08
OTU_884	Unclassified_Bacteria	0.76	Unclassified_Bacteria	0.46	Unclassified_Bacteria	0.29	Unclassified_Bacteria	0.26	Unclassified_Bacteria	0.25
OTU_996	Unclassified_Bacteria	0.76	Unclassified_Bacteria	0.67	Unclassified_Bacteria	0.49	Unclassified_Bacteria	0.45	Unclassified_Bacteria	0.18
OTU_1050	Unclassified_Bacteria	0.77	Unclassified_Bacteria	0.55	Unclassified_Bacteria	0.53	Unclassified_Bacteria	0.53	Unclassified_Bacteria	0.53
OTU_1104	Unclassified_Bacteria	0.77	Unclassified_Bacteria	0.52	Unclassified_Bacteria	0.2	Unclassified_Bacteria	0.2	Unclassified_Bacteria	0.14
OTU_1267	Unclassified_Bacteria	0.77	Unclassified_Bacteria	0.77	Unclassified_Bacteria	0.37	Unclassified_Bacteria	0.19	Unclassified_Bacteria	0.19
OTU_42	Unclassified_Bacteria	0.77	Unclassified_Bacteria	0.45	Unclassified_Bacteria	0.32	Unclassified_Bacteria	0.31	Unclassified_Bacteria	0.15
OTU_454	Unclassified_Bacteria	0.77	Unclassified_Bacteria	0.57	Unclassified_Bacteria	0.16	Unclassified_Bacteria	0.16	Unclassified_Bacteria	0.12
OTU_694	Unclassified_Bacteria	0.77	Unclassified_Bacteria	0.77	Unclassified_Bacteria	0.77	Unclassified_Bacteria	0.77	Unclassified_Bacteria	0.77
OTU_858	Unclassified_Bacteria	0.77	Unclassified_Bacteria	0.59	Unclassified_Bacteria	0.41	Unclassified_Bacteria	0.37	Unclassified_Bacteria	0.37
OTU_1062	Unclassified_Bacteria	0.78	Unclassified_Bacteria	0.57	Unclassified_Bacteria	0.31	Unclassified_Bacteria	0.17	Unclassified_Bacteria	0.07
OTU_1078	Unclassified_Bacteria	0.78	Unclassified_Bacteria	0.35	Unclassified_Bacteria	0.35	Unclassified_Bacteria	0.29	Unclassified_Bacteria	0.05
OTU_1807	Unclassified_Bacteria	0.78	Unclassified_Bacteria	0.56	Unclassified_Bacteria	0.47	Unclassified_Bacteria	0.47	Unclassified_Bacteria	0.47
OTU_933	Unclassified_Bacteria	0.78	Unclassified_Bacteria	0.77	Unclassified_Bacteria	0.75	Unclassified_Bacteria	0.23	Unclassified_Bacteria	0.14
OTU_1139	Unclassified_Bacteria	0.79	Unclassified_Bacteria	0.79	Unclassified_Bacteria	0.79	Unclassified_Bacteria	0.79	Unclassified_Bacteria	0.77
OTU_550	Unclassified_Bacteria	0.79	Unclassified_Bacteria	0.77	Unclassified_Bacteria	0.71	Unclassified_Bacteria	0.71	Unclassified_Bacteria	0.71
OTU_608	Unclassified_Bacteria	0.79	Unclassified_Bacteria	0.79	Unclassified_Bacteria	0.79	Unclassified_Bacteria	0.44	Unclassified_Bacteria	0.44
OTU_1516	Proteobacteria	0.8	Unclassified_Proteobacteria	0.37	Unclassified_Proteobacteria	0.17	Unclassified_Proteobacteria	0.17	Unclassified_Proteobacteria	0.13
OTU_1568	Proteobacteria	0.8	Unclassified_Proteobacteria	0.71	Unclassified_Proteobacteria	0.64	Unclassified_Proteobacteria	0.64	Unclassified_Proteobacteria	0.64
OTU_1681	Proteobacteria	0.8	Unclassified_Proteobacteria	0.45	Unclassified_Proteobacteria	0.31	Unclassified_Proteobacteria	0.18	Unclassified_Proteobacteria	0.09
OTU_1829	Acidobacteria	0.8	Unclassified_Acidobacteria	0.73	Unclassified_Acidobacteria	0.54	Unclassified_Acidobacteria	0.54	Unclassified_Acidobacteria	0.54
OTU_196	Actinobacteria	0.8	Actinobacteria	0.8	Unclassified_Actinobacteria	0.15	Unclassified_Actinobacteria	0.15	Unclassified_Actinobacteria	0.15
OTU_314	Proteobacteria	0.8	Unclassified_Proteobacteria	0.79	Unclassified_Proteobacteria	0.76	Unclassified_Proteobacteria	0.76	Unclassified_Proteobacteria	0.76
OTU_369	Acidobacteria	0.8	Unclassified_Acidobacteria	0.67	Unclassified_Acidobacteria	0.2	Unclassified_Acidobacteria	0.2	Unclassified_Acidobacteria	0.2
OTU_589	Actinobacteria	0.8	Actinobacteria	0.8	Unclassified_Actinobacteria	0.69	Unclassified_Actinobacteria	0.61	Unclassified_Actinobacteria	0.61
OTU_773	Proteobacteria	0.8	Unclassified_Proteobacteria	0.64	Unclassified_Proteobacteria	0.46	Unclassified_Proteobacteria	0.44	Unclassified_Proteobacteria	0.44
OTU_986	Elusimicrobia	0.8	Elusimicrobia	0.8	Elusimicrobiales	0.8	Elusimicrobiaceae	0.8	Elusimicrobium	0.8
OTU_1068	Bacteroidetes	0.81	Unclassified_Bacteroidetes	0.12	Unclassified_Bacteroidetes	0.12	Unclassified_Bacteroidetes	0.12	Unclassified_Bacteroidetes	0.11
OTU_1768	Proteobacteria	0.81	Unclassified_Proteobacteria	0.74	Unclassified_Proteobacteria	0.23	Unclassified_Proteobacteria	0.23	Unclassified_Proteobacteria	0.23
OTU_275	Proteobacteria	0.81	Unclassified_Proteobacteria	0.75	Unclassified_Proteobacteria	0.74	Unclassified_Proteobacteria	0.53	Unclassified_Proteobacteria	0.53
OTU_350	Armatimonadetes	0.81	Armatimonadia	0.81	Armatimonadales	0.81	Armatimonadaceae	0.81	Armatimonas/Armatimonadetes_gp1	0.81
OTU_375	Firmicutes	0.81	Unclassified_Firmicutes	0.43	Unclassified_Firmicutes	0.43	Unclassified_Firmicutes	0.34	Unclassified_Firmicutes	0
OTU_520	Proteobacteria	0.81	Unclassified_Proteobacteria	0.53	Unclassified_Proteobacteria	0.34	Unclassified_Proteobacteria	0.3	Unclassified_Proteobacteria	0.3
OTU_681	Firmicutes	0.81	Clostridia	0.8	Unclassified_Clostridia	0.54	Unclassified_Clostridia	0.53	Unclassified_Clostridia	0.52
OTU_736	Proteobacteria	0.81	Unclassified_Proteobacteria	0.68	Unclassified_Proteobacteria	0.53	Unclassified_Proteobacteria	0.52	Unclassified_Proteobacteria	0.52
OTU_1042	Proteobacteria	0.82	Unclassified_Proteobacteria	0.72	Unclassified_Proteobacteria	0.24	Unclassified_Proteobacteria	0.24	Unclassified_Proteobacteria	0.06
OTU_1076	Cyanobacteria/Chloroplast	0.82	Chloroplast	0.8	Chloroplast	0.8	Chloroplast	0.8	Unclassified_Chloroplast	0.58
OTU_1198	Actinobacteria	0.82	Actinobacteria	0.82	Unclassified_Actinobacteria	0.2	Unclassified_Actinobacteria	0.2	Unclassified_Actinobacteria	0.15
OTU_1636	Actinobacteria	0.82	Actinobacteria	0.82	Unclassified_Actinobacteria	0.65	Unclassified_Actinobacteria	0.24	Unclassified_Actinobacteria	0.24
OTU_254	Firmicutes	0.82	Unclassified_Firmicutes	0.46	Unclassified_Firmicutes	0.13	Unclassified_Firmicutes	0.11	Unclassified_Firmicutes	0.11
OTU_353	Cyanobacteria/Chloroplast	0.82	Cyanobacteria	0.82	Unclassified_Cyanobacteria	0.32	Unclassified_Cyanobacteria	0.32	Unclassified_Cyanobacteria	0.32
OTU_565	Actinobacteria	0.82	Actinobacteria	0.82	Unclassified_Actinobacteria	0.38	Unclassified_Actinobacteria	0.07	Unclassified_Actinobacteria	0.07
OTU_678	Proteobacteria	0.82	Unclassified_Proteobacteria	0.27	Unclassified_Proteobacteria	0.27	Unclassified_Proteobacteria	0.26	Unclassified_Proteobacteria	0.2
OTU_1898	Actinobacteria	0.83	Actinobacteria	0.83	Unclassified_Actinobacteria	0.36	Unclassified_Actinobacteria	0.18	Unclassified_Actinobacteria	0.18
OTU_1927	Armatimonadetes	0.83	Armatimonadia	0.83	Armatimonadales	0.83	Armatimonadaceae	0.83	Armatimonas/Armatimonadetes_gp1	0.83
OTU_261	Actinobacteria	0.83	Actinobacteria	0.83	Unclassified_Actinobacteria	0.69	Unclassified_Actinobacteria	0.21	Unclassified_Actinobacteria	0.11
OTU_266	Proteobacteria	0.83	Unclassified_Proteobacteria	0.79	Unclassified_Proteobacteria	0.74	Unclassified_Proteobacteria	0.22	Unclassified_Proteobacteria	0.22
OTU_356	Proteobacteria	0.83	Unclassified_Proteobacteria	0.11	Unclassified_Proteobacteria	0.05	Unclassified_Proteobacteria	0.04	Unclassified_Proteobacteria	0
OTU_367	Actinobacteria	0.83	Actinobacteria	0.83	Unclassified_Actinobacteria	0.15	Unclassified_Actinobacteria	0.15	Unclassified_Actinobacteria	0.09
OTU_827	Actinobacteria	0.83	Actinobacteria	0.83	Unclassified_Actinobacteria	0.72	Unclassified_Actinobacteria	0.37	Unclassified_Actinobacteria	0.37
OTU_1011	Actinobacteria	0.84	Actinobacteria	0.84	Unclassified_Actinobacteria	0.19	Unclassified_Actinobacteria	0.19	Unclassified_Actinobacteria	0.14
OTU_11	Actinobacteria	0.84	Actinobacteria	0.84	Unclassified_Actinobacteria	0.55	Unclassified_Actinobacteria	0.19	Unclassified_Actinobacteria	0.14
OTU_1180	Proteobacteria	0.84	Unclassified_Proteobacteria	0.6	Unclassified_Proteobacteria	0.46	Unclassified_Proteobacteria	0.44	Unclassified_Proteobacteria	0.44
OTU_1616	Chlamydiae	0.84	Chlamydiae	0.84	Chlamydiales	0.84	Unclassified_Chlamydiales	0.44	Unclassified_Chlamydiales	0.39
OTU_213	Proteobacteria	0.84	Deltaproteobacteria	0.83	Myxococcales	0.83	Unclassified_Myxococcales	0.76	Unclassified_Myxococcales	0.44
OTU_247	Proteobacteria	0.84	Unclassified_Proteobacteria	0.72	Unclassified_Proteobacteria	0.58	Unclassified_Proteobacteria	0.35	Unclassified_Proteobacteria	0.35
OTU_364	Proteobacteria	0.84	Unclassified_Proteobacteria	0.76	Unclassified_Proteobacteria	0.28	Unclassified_Proteobacteria	0.28	Unclassified_Proteobacteria	0.08
OTU_419	Actinobacteria	0.84	Actinobacteria	0.84	Unclassified_Actinobacteria	0.66	Unclassified_Actinobacteria	0.51	Unclassified_Actinobacteria	0.51
OTU_698	Firmicutes	0.84	Unclassified_Firmicutes	0.57	Unclassified_Firmicutes	0.27	Unclassified_Firmicutes	0.2	Unclassified_Firmicutes	0.19
OTU_714	Proteobacteria	0.84	Unclassified_Proteobacteria	0.61	Unclassified_Proteobacteria	0.39	Unclassified_Proteobacteria	0.29	Unclassified_Proteobacteria	0.12
OTU_83	Actinobacteria	0.84	Actinobacteria	0.84	Actinomycetales	0.8	Unclassified_Actinomycetales	0.36	Unclassified_Actinomycetales	0.05
OTU_910	Actinobacteria	0.84	Actinobacteria	0.84	Unclassified_Actinobacteria	0.52	Unclassified_Actinobacteria	0.17	Unclassified_Actinobacteria	0.13
OTU_990	Armatimonadetes	0.84	Armatimonadia	0.84	Armatimonadales	0.84	Armatimonadaceae	0.84	Armatimonas/Armatimonadetes_gp1	0.84
OTU_1173	Proteobacteria	0.85	Deltaproteobacteria	0.81	Unclassified_Deltaproteobacteria	0.53	Unclassified_Deltaproteobacteria	0.21	Unclassified_Deltaproteobacteria	0.21
OTU_1713	Proteobacteria	0.85	Unclassified_Proteobacteria	0.74	Unclassified_Proteobacteria	0.7	Unclassified_Proteobacteria	0.7	Unclassified_Proteobacteria	0.7
OTU_1936	Actinobacteria	0.85	Actinobacteria	0.85	Actinomycetales	0.81	Unclassified_Actinomycetales	0.13	Unclassified_Actinomycetales	0.12
OTU_28	Actinobacteria	0.85	Actinobacteria	0.85	Actinomycetales	0.85	Unclassified_Actinomycetales	0.19	Unclassified_Actinomycetales	0.19
OTU_358	Actinobacteria	0.85	Actinobacteria	0.85	Unclassified_Actinobacteria	0.53	Unclassified_Actinobacteria	0.18	Unclassified_Actinobacteria	0.11
OTU_460	Proteobacteria	0.85	Deltaproteobacteria	0.82	Unclassified_Deltaproteobacteria	0.64	Unclassified_Deltaproteobacteria	0.34	Unclassified_Deltaproteobacteria	0.34
OTU_677	Proteobacteria	0.85	Unclassified_Proteobacteria	0.52	Unclassified_Proteobacteria	0.11	Unclassified_Proteobacteria	0.07	Unclassified_Proteobacteria	0.07
OTU_1368	Firmicutes	0.86	Unclassified_Firmicutes	0.75	Unclassified_Firmicutes	0.74	Unclassified_Firmicutes	0.68	Unclassified_Firmicutes	0.46
OTU_1464	Actinobacteria	0.86	Actinobacteria	0.86	Unclassified_Actinobacteria	0.44	Unclassified_Actinobacteria	0.33	Unclassified_Actinobacteria	0.33
OTU_1828	Proteobacteria	0.86	Deltaproteobacteria	0.81	Myxococcales	0.8	Unclassified_Myxococcales	0.77	Unclassified_Myxococcales	0.55
OTU_2037	Firmicutes	0.86	Clostridia	0.85	Unclassified_Clostridia	0.64	Unclassified_Clostridia	0.63	Unclassified_Clostridia	0.61
OTU_2058	Cyanobacteria/Chloroplast	0.86	Cyanobacteria	0.86	Unclassified_Cyanobacteria	0.2	Unclassified_Cyanobacteria	0.2	Unclassified_Cyanobacteria	0.2
OTU_463	Proteobacteria	0.86	Unclassified_Proteobacteria	0.75	Unclassified_Proteobacteria	0.2	Unclassified_Proteobacteria	0.2	Unclassified_Proteobacteria	0.2
OTU_525	Armatimonadetes	0.86	Armatimonadia	0.86	Armatimonadales	0.86	Armatimonadaceae	0.86	Armatimonas/Armatimonadetes_gp1	0.86
OTU_540	Proteobacteria	0.86	Deltaproteobacteria	0.83	Unclassified_Deltaproteobacteria	0.79	Unclassified_Deltaproteobacteria	0.79	Unclassified_Deltaproteobacteria	0.79
OTU_562	OD1	0.86	OD1_genera_incertae_sedis	0.86	OD1_genera_incertae_sedis	0.86	OD1_genera_incertae_sedis	0.86	OD1_genera_incertae_sedis	0.86
OTU_696	Actinobacteria	0.86	Actinobacteria	0.86	Unclassified_Actinobacteria	0.68	Unclassified_Actinobacteria	0.12	Unclassified_Actinobacteria	0.08
OTU_716	Actinobacteria	0.86	Actinobacteria	0.86	Unclassified_Actinobacteria	0.47	Unclassified_Actinobacteria	0.37	Unclassified_Actinobacteria	0.37
OTU_903	Firmicutes	0.86	Clostridia	0.84	Clostridiales	0.82	Unclassified_Clostridiales	0.37	Unclassified_Clostridiales	0.36
OTU_923	Proteobacteria	0.86	Unclassified_Proteobacteria	0.69	Unclassified_Proteobacteria	0.55	Unclassified_Proteobacteria	0.33	Unclassified_Proteobacteria	0.25
OTU_1187	Proteobacteria	0.87	Unclassified_Proteobacteria	0.78	Unclassified_Proteobacteria	0.53	Unclassified_Proteobacteria	0.43	Unclassified_Proteobacteria	0.22
OTU_1343	Actinobacteria	0.87	Actinobacteria	0.87	Unclassified_Actinobacteria	0.51	Unclassified_Actinobacteria	0.2	Unclassified_Actinobacteria	0.2
OTU_1591	Actinobacteria	0.87	Actinobacteria	0.87	Unclassified_Actinobacteria	0.65	Unclassified_Actinobacteria	0.27	Unclassified_Actinobacteria	0.27
OTU_1942	Acidobacteria	0.87	Acidobacteria_Gp3	0.82	Unclassified_Acidobacteria_Gp3	0.7	Unclassified_Acidobacteria_Gp3	0.7	Unclassified_Acidobacteria_Gp3	0.7
OTU_545	Proteobacteria	0.87	Unclassified_Proteobacteria	0.79	Unclassified_Proteobacteria	0.19	Unclassified_Proteobacteria	0.19	Unclassified_Proteobacteria	0.12
OTU_975	Cyanobacteria/Chloroplast	0.87	Chloroplast	0.81	Chloroplast	0.81	Chloroplast	0.81	Unclassified_Chloroplast	0.42
OTU_1174	Firmicutes	0.88	Clostridia	0.82	Clostridiales	0.82	Unclassified_Clostridiales	0.66	Unclassified_Clostridiales	0.53
OTU_1195	Proteobacteria	0.88	Unclassified_Proteobacteria	0.71	Unclassified_Proteobacteria	0.49	Unclassified_Proteobacteria	0.29	Unclassified_Proteobacteria	0.22
OTU_1440	Actinobacteria	0.88	Actinobacteria	0.88	Unclassified_Actinobacteria	0.51	Unclassified_Actinobacteria	0.17	Unclassified_Actinobacteria	0.11
OTU_1910	Firmicutes	0.88	Clostridia	0.87	Clostridiales	0.85	Unclassified_Clostridiales	0.28	Unclassified_Clostridiales	0.24
OTU_260	Proteobacteria	0.88	Unclassified_Proteobacteria	0.75	Unclassified_Proteobacteria	0.73	Unclassified_Proteobacteria	0.7	Unclassified_Proteobacteria	0.64
OTU_37	Actinobacteria	0.88	Actinobacteria	0.88	Unclassified_Actinobacteria	0.69	Unclassified_Actinobacteria	0.25	Unclassified_Actinobacteria	0.25
OTU_389	Actinobacteria	0.88	Actinobacteria	0.88	Unclassified_Actinobacteria	0.28	Unclassified_Actinobacteria	0.28	Unclassified_Actinobacteria	0.28
OTU_410	Proteobacteria	0.88	Unclassified_Proteobacteria	0.68	Unclassified_Proteobacteria	0.34	Unclassified_Proteobacteria	0.14	Unclassified_Proteobacteria	0.13
OTU_475	Acidobacteria	0.88	Unclassified_Acidobacteria	0.79	Unclassified_Acidobacteria	0.73	Unclassified_Acidobacteria	0.73	Unclassified_Acidobacteria	0.73
OTU_504	Proteobacteria	0.88	Deltaproteobacteria	0.81	Unclassified_Deltaproteobacteria	0.79	Unclassified_Deltaproteobacteria	0.72	Unclassified_Deltaproteobacteria	0.2
OTU_812	Actinobacteria	0.88	Actinobacteria	0.88	Unclassified_Actinobacteria	0.54	Unclassified_Actinobacteria	0.27	Unclassified_Actinobacteria	0.21
OTU_922	Firmicutes	0.88	Unclassified_Firmicutes	0.15	Unclassified_Firmicutes	0.15	Unclassified_Firmicutes	0.15	Unclassified_Firmicutes	0.1
OTU_1045	Actinobacteria	0.89	Actinobacteria	0.89	Actinomycetales	0.88	Unclassified_Actinomycetales	0.24	Unclassified_Actinomycetales	0.24
OTU_1530	Firmicutes	0.89	Unclassified_Firmicutes	0.26	Unclassified_Firmicutes	0.26	Unclassified_Firmicutes	0.18	Unclassified_Firmicutes	0.05
OTU_226	Proteobacteria	0.89	Deltaproteobacteria	0.86	Bdellovibrionales	0.86	Bdellovibrionaceae	0.86	Bdellovibrio	0.86
OTU_239	Planctomycetes	0.89	Planctomycetacia	0.89	Planctomycetales	0.89	Planctomycetaceae	0.89	Unclassified_Planctomycetaceae	0.61
OTU_597	Proteobacteria	0.89	Unclassified_Proteobacteria	0.46	Unclassified_Proteobacteria	0.17	Unclassified_Proteobacteria	0.17	Unclassified_Proteobacteria	0.17
OTU_612	Proteobacteria	0.89	Deltaproteobacteria	0.8	Unclassified_Deltaproteobacteria	0.58	Unclassified_Deltaproteobacteria	0.58	Unclassified_Deltaproteobacteria	0.58
OTU_718	Firmicutes	0.89	Clostridia	0.81	Clostridiales	0.81	Unclassified_Clostridiales	0.45	Unclassified_Clostridiales	0.42
OTU_919	Proteobacteria	0.89	Unclassified_Proteobacteria	0.75	Unclassified_Proteobacteria	0.56	Unclassified_Proteobacteria	0.49	Unclassified_Proteobacteria	0.49
OTU_947	Actinobacteria	0.89	Actinobacteria	0.89	Actinomycetales	0.85	Unclassified_Actinomycetales	0.43	Unclassified_Actinomycetales	0.07
OTU_968	Proteobacteria	0.89	Unclassified_Proteobacteria	0.69	Unclassified_Proteobacteria	0.3	Unclassified_Proteobacteria	0.17	Unclassified_Proteobacteria	0.17
OTU_972	Proteobacteria	0.89	Deltaproteobacteria	0.8	Unclassified_Deltaproteobacteria	0.77	Unclassified_Deltaproteobacteria	0.64	Unclassified_Deltaproteobacteria	0.59
OTU_1163	OD1	0.9	OD1_genera_incertae_sedis	0.9	OD1_genera_incertae_sedis	0.9	OD1_genera_incertae_sedis	0.9	OD1_genera_incertae_sedis	0.9
OTU_1242	Proteobacteria	0.9	Deltaproteobacteria	0.88	Bdellovibrionales	0.87	Bdellovibrionaceae	0.87	Bdellovibrio	0.87
OTU_1338	Actinobacteria	0.9	Actinobacteria	0.9	Unclassified_Actinobacteria	0.61	Unclassified_Actinobacteria	0.61	Unclassified_Actinobacteria	0.21
OTU_1364	Actinobacteria	0.9	Actinobacteria	0.9	Unclassified_Actinobacteria	0.62	Unclassified_Actinobacteria	0.43	Unclassified_Actinobacteria	0.43
OTU_1389	Planctomycetes	0.9	Planctomycetacia	0.9	Planctomycetales	0.9	Planctomycetaceae	0.9	Unclassified_Planctomycetaceae	0.55
OTU_1486	Proteobacteria	0.9	Deltaproteobacteria	0.84	Unclassified_Deltaproteobacteria	0.72	Unclassified_Deltaproteobacteria	0.72	Unclassified_Deltaproteobacteria	0.66
OTU_1499	Proteobacteria	0.9	Deltaproteobacteria	0.9	Myxococcales	0.9	Polyangiaceae	0.86	Unclassified_Polyangiaceae	0.33
OTU_1810	Acidobacteria	0.9	Acidobacteria_Gp2	0.81	Gp2	0.81	Gp2	0.81	Gp2	0.81
OTU_1922	Proteobacteria	0.9	Deltaproteobacteria	0.87	Myxococcales	0.86	Unclassified_Myxococcales	0.44	Unclassified_Myxococcales	0.44
OTU_1944	Actinobacteria	0.9	Actinobacteria	0.9	Unclassified_Actinobacteria	0.09	Unclassified_Actinobacteria	0.09	Unclassified_Actinobacteria	0.09
OTU_2105	Proteobacteria	0.9	Deltaproteobacteria	0.89	Myxococcales	0.87	Unclassified_Myxococcales	0.43	Unclassified_Myxococcales	0.43
OTU_263	Proteobacteria	0.9	Unclassified_Proteobacteria	0.67	Unclassified_Proteobacteria	0.56	Unclassified_Proteobacteria	0.35	Unclassified_Proteobacteria	0.35
OTU_392	Actinobacteria	0.9	Actinobacteria	0.9	Actinomycetales	0.85	Nocardioidaceae	0.84	Unclassified_Nocardioidaceae	0.74
OTU_473	Actinobacteria	0.9	Actinobacteria	0.9	Solirubrobacterales	0.83	Unclassified_Solirubrobacterales	0.62	Unclassified_Solirubrobacterales	0.62
OTU_577	Chloroflexi	0.9	Ktedonobacteria	0.82	Unclassified_Ktedonobacteria	0.78	Unclassified_Ktedonobacteria	0.67	Unclassified_Ktedonobacteria	0.67
OTU_595	Chloroflexi	0.9	Ktedonobacteria	0.88	Ktedonobacterales	0.85	Unclassified_Ktedonobacterales	0.57	Unclassified_Ktedonobacterales	0.57
OTU_642	Proteobacteria	0.9	Alphaproteobacteria	0.88	Unclassified_Alphaproteobacteria	0.53	Unclassified_Alphaproteobacteria	0.52	Unclassified_Alphaproteobacteria	0.37
OTU_810	Actinobacteria	0.9	Actinobacteria	0.9	Unclassified_Actinobacteria	0.76	Unclassified_Actinobacteria	0.74	Unclassified_Actinobacteria	0.46
OTU_1030	Actinobacteria	0.91	Actinobacteria	0.91	Unclassified_Actinobacteria	0.32	Unclassified_Actinobacteria	0.31	Unclassified_Actinobacteria	0.31
OTU_1067	Actinobacteria	0.91	Actinobacteria	0.91	Unclassified_Actinobacteria	0.19	Unclassified_Actinobacteria	0.19	Unclassified_Actinobacteria	0.18
OTU_1543	Proteobacteria	0.91	Deltaproteobacteria	0.83	Bdellovibrionales	0.81	Bdellovibrionaceae	0.81	Bdellovibrio	0.81
OTU_199	Proteobacteria	0.91	Deltaproteobacteria	0.83	Bdellovibrionales	0.8	Bdellovibrionaceae	0.8	Bdellovibrio	0.8
OTU_270	Proteobacteria	0.91	Alphaproteobacteria	0.89	Rhizobiales	0.87	Unclassified_Rhizobiales	0.26	Unclassified_Rhizobiales	0.23
OTU_277	Proteobacteria	0.91	Deltaproteobacteria	0.85	Bdellovibrionales	0.8	Bdellovibrionaceae	0.8	Bdellovibrio	0.8
OTU_338	Actinobacteria	0.91	Actinobacteria	0.91	Unclassified_Actinobacteria	0.21	Unclassified_Actinobacteria	0.21	Unclassified_Actinobacteria	0.21
OTU_371	Actinobacteria	0.91	Actinobacteria	0.91	Unclassified_Actinobacteria	0.62	Unclassified_Actinobacteria	0.62	Unclassified_Actinobacteria	0.28
OTU_505	Proteobacteria	0.91	Deltaproteobacteria	0.87	Myxococcales	0.83	Unclassified_Myxococcales	0.76	Unclassified_Myxococcales	0.4
OTU_516	Proteobacteria	0.91	Deltaproteobacteria	0.87	Myxococcales	0.84	Polyangiaceae	0.81	Unclassified_Polyangiaceae	0.3
OTU_598	Proteobacteria	0.91	Deltaproteobacteria	0.9	Myxococcales	0.9	Polyangiaceae	0.8	Unclassified_Polyangiaceae	0.19
OTU_631	Proteobacteria	0.91	Alphaproteobacteria	0.83	Unclassified_Alphaproteobacteria	0.33	Unclassified_Alphaproteobacteria	0.33	Unclassified_Alphaproteobacteria	0.33
OTU_751	Proteobacteria	0.91	Unclassified_Proteobacteria	0.3	Unclassified_Proteobacteria	0.23	Unclassified_Proteobacteria	0.23	Unclassified_Proteobacteria	0.17
OTU_935	Proteobacteria	0.91	Unclassified_Proteobacteria	0.73	Unclassified_Proteobacteria	0.66	Unclassified_Proteobacteria	0.61	Unclassified_Proteobacteria	0.33
OTU_94	Actinobacteria	0.91	Actinobacteria	0.91	Unclassified_Actinobacteria	0.31	Unclassified_Actinobacteria	0.24	Unclassified_Actinobacteria	0.24
OTU_994	Proteobacteria	0.91	Deltaproteobacteria	0.85	Unclassified_Deltaproteobacteria	0.69	Unclassified_Deltaproteobacteria	0.69	Unclassified_Deltaproteobacteria	0.69
OTU_112	Actinobacteria	0.92	Actinobacteria	0.92	Unclassified_Actinobacteria	0.31	Unclassified_Actinobacteria	0.22	Unclassified_Actinobacteria	0.22
OTU_1197	Actinobacteria	0.92	Actinobacteria	0.92	Actinomycetales	0.92	Unclassified_Actinomycetales	0.25	Unclassified_Actinomycetales	0.25
OTU_1261	Proteobacteria	0.92	Deltaproteobacteria	0.86	Bdellovibrionales	0.82	Bdellovibrionaceae	0.82	Bdellovibrio	0.82
OTU_1333	Planctomycetes	0.92	Planctomycetacia	0.92	Planctomycetales	0.92	Planctomycetaceae	0.92	Unclassified_Planctomycetaceae	0.69
OTU_1472	Firmicutes	0.92	Unclassified_Firmicutes	0.48	Unclassified_Firmicutes	0.48	Unclassified_Firmicutes	0.24	Unclassified_Firmicutes	0.12
OTU_1525	Proteobacteria	0.92	Unclassified_Proteobacteria	0.51	Unclassified_Proteobacteria	0.14	Unclassified_Proteobacteria	0.14	Unclassified_Proteobacteria	0.14
OTU_1712	Proteobacteria	0.92	Deltaproteobacteria	0.86	Bdellovibrionales	0.85	Bdellovibrionaceae	0.85	Bdellovibrio	0.85
OTU_1724	Cyanobacteria/Chloroplast	0.92	Cyanobacteria	0.92	Unclassified_Cyanobacteria	0.35	Unclassified_Cyanobacteria	0.35	Unclassified_Cyanobacteria	0.35
OTU_2085	Proteobacteria	0.92	Deltaproteobacteria	0.92	Myxococcales	0.92	Polyangiaceae	0.81	Unclassified_Polyangiaceae	0.59
OTU_495	Cyanobacteria/Chloroplast	0.92	Unclassified_Cyanobacteria/Chloroplast	0.75	Unclassified_Cyanobacteria/Chloroplast	0.75	Unclassified_Cyanobacteria/Chloroplast	0.75	Unclassified_Cyanobacteria/Chloroplast	0.29
OTU_837	OD1	0.92	OD1_genera_incertae_sedis	0.92	OD1_genera_incertae_sedis	0.92	OD1_genera_incertae_sedis	0.92	OD1_genera_incertae_sedis	0.92
OTU_866	Chloroflexi	0.92	Ktedonobacteria	0.84	Unclassified_Ktedonobacteria	0.67	Unclassified_Ktedonobacteria	0.39	Unclassified_Ktedonobacteria	0.39
OTU_927	Firmicutes	0.92	Clostridia	0.9	Clostridiales	0.89	Unclassified_Clostridiales	0.24	Unclassified_Clostridiales	0.19
OTU_1002	Actinobacteria	0.93	Actinobacteria	0.93	Actinomycetales	0.81	Unclassified_Actinomycetales	0.28	Unclassified_Actinomycetales	0.02
OTU_1193	Bacteroidetes	0.93	Unclassified_Bacteroidetes	0.73	Unclassified_Bacteroidetes	0.73	Unclassified_Bacteroidetes	0.24	Unclassified_Bacteroidetes	0.19
OTU_128	Acidobacteria	0.93	Acidobacteria_Gp3	0.89	Unclassified_Acidobacteria_Gp3	0.56	Unclassified_Acidobacteria_Gp3	0.56	Unclassified_Acidobacteria_Gp3	0.56
OTU_1365	Actinobacteria	0.93	Actinobacteria	0.93	Unclassified_Actinobacteria	0.54	Unclassified_Actinobacteria	0.37	Unclassified_Actinobacteria	0.37
OTU_1407	Actinobacteria	0.93	Actinobacteria	0.93	Unclassified_Actinobacteria	0.57	Unclassified_Actinobacteria	0.4	Unclassified_Actinobacteria	0.4
OTU_1416	Firmicutes	0.93	Clostridia	0.91	Clostridiales	0.91	Clostridiaceae 1	0.81	Unclassified_Clostridiaceae 1	0.42
OTU_1560	Cyanobacteria/Chloroplast	0.93	Cyanobacteria	0.93	Unclassified_Cyanobacteria	0.23	Unclassified_Cyanobacteria	0.23	Unclassified_Cyanobacteria	0.23
OTU_1735	Proteobacteria	0.93	Gammaproteobacteria	0.85	Unclassified_Gammaproteobacteria	0.26	Unclassified_Gammaproteobacteria	0.21	Unclassified_Gammaproteobacteria	0.19
OTU_342	Proteobacteria	0.93	Deltaproteobacteria	0.92	Unclassified_Deltaproteobacteria	0.75	Unclassified_Deltaproteobacteria	0.66	Unclassified_Deltaproteobacteria	0.22
OTU_48	Actinobacteria	0.93	Actinobacteria	0.93	Solirubrobacterales	0.83	Unclassified_Solirubrobacterales	0.6	Unclassified_Solirubrobacterales	0.6
OTU_563	Cyanobacteria/Chloroplast	0.93	Chloroplast	0.92	Chloroplast	0.92	Chloroplast	0.92	Unclassified_Chloroplast	0.47
OTU_590	Proteobacteria	0.93	Alphaproteobacteria	0.93	Rickettsiales	0.92	Anaplasmataceae	0.89	Unclassified_Anaplasmataceae	0.57
OTU_743	Acidobacteria	0.93	Acidobacteria_Gp7	0.93	Gp7	0.93	Gp7	0.93	Gp7	0.93
OTU_782	Acidobacteria	0.93	Acidobacteria_Gp3	0.88	Unclassified_Acidobacteria_Gp3	0.46	Unclassified_Acidobacteria_Gp3	0.46	Unclassified_Acidobacteria_Gp3	0.46
OTU_813	Cyanobacteria/Chloroplast	0.93	Chloroplast	0.92	Chloroplast	0.92	Chloroplast	0.92	Unclassified_Chloroplast	0.42
OTU_991	Armatimonadetes	0.93	Armatimonadia	0.92	Armatimonadales	0.92	Armatimonadaceae	0.92	Armatimonas/Armatimonadetes_gp1	0.92
OTU_1096	Proteobacteria	0.94	Deltaproteobacteria	0.84	Bdellovibrionales	0.83	Bdellovibrionaceae	0.83	Bdellovibrio	0.83
OTU_1593	Proteobacteria	0.94	Deltaproteobacteria	0.93	Myxococcales	0.93	Polyangiaceae	0.91	Unclassified_Polyangiaceae	0.31
OTU_1610	Cyanobacteria/Chloroplast	0.94	Cyanobacteria	0.94	Unclassified_Cyanobacteria	0.39	Unclassified_Cyanobacteria	0.39	Unclassified_Cyanobacteria	0.39
OTU_1879	Proteobacteria	0.94	Unclassified_Proteobacteria	0.75	Unclassified_Proteobacteria	0.21	Unclassified_Proteobacteria	0.12	Unclassified_Proteobacteria	0.11
OTU_1933	Planctomycetes	0.94	Planctomycetacia	0.94	Planctomycetales	0.94	Planctomycetaceae	0.94	Unclassified_Planctomycetaceae	0.74
OTU_195	Chloroflexi	0.94	Ktedonobacteria	0.94	Ktedonobacterales	0.94	Ktedonobacteraceae	0.86	Ktedonobacter	0.86
OTU_2071	Actinobacteria	0.94	Actinobacteria	0.94	Actinomycetales	0.9	Unclassified_Actinomycetales	0.28	Unclassified_Actinomycetales	0.19
OTU_408	Proteobacteria	0.94	Deltaproteobacteria	0.8	Unclassified_Deltaproteobacteria	0.7	Unclassified_Deltaproteobacteria	0.28	Unclassified_Deltaproteobacteria	0.28
OTU_467	Cyanobacteria/Chloroplast	0.94	Chloroplast	0.94	Chloroplast	0.94	Chloroplast	0.94	Unclassified_Chloroplast	0.62
OTU_604	Proteobacteria	0.94	Deltaproteobacteria	0.94	Bdellovibrionales	0.92	Bacteriovoracaceae	0.92	Bacteriovorax	0.92
OTU_647	Chloroflexi	0.94	Ktedonobacteria	0.92	Ktedonobacterales	0.88	Unclassified_Ktedonobacterales	0.55	Unclassified_Ktedonobacterales	0.55
OTU_664	Armatimonadetes	0.94	Armatimonadetes_gp4	0.94	Armatimonadetes_gp4	0.94	Armatimonadetes_gp4	0.94	Armatimonadetes_gp4	0.94
OTU_684	Proteobacteria	0.94	Gammaproteobacteria	0.9	Unclassified_Gammaproteobacteria	0.75	Unclassified_Gammaproteobacteria	0.74	Unclassified_Gammaproteobacteria	0.74
OTU_695	Proteobacteria	0.94	Deltaproteobacteria	0.89	Bdellovibrionales	0.84	Bdellovibrionaceae	0.84	Bdellovibrio	0.84
OTU_983	Acidobacteria	0.94	Acidobacteria_Gp7	0.94	Gp7	0.94	Gp7	0.94	Gp7	0.94
OTU_1059	Acidobacteria	0.95	Acidobacteria_Gp4	0.93	Gp4	0.93	Gp4	0.93	Gp4	0.93
OTU_1452	Cyanobacteria/Chloroplast	0.95	Cyanobacteria	0.94	Unclassified_Cyanobacteria	0.35	Unclassified_Cyanobacteria	0.35	Unclassified_Cyanobacteria	0.35
OTU_1893	TM7	0.95	TM7_genera_incertae_sedis	0.95	TM7_genera_incertae_sedis	0.95	TM7_genera_incertae_sedis	0.95	TM7_genera_incertae_sedis	0.95
OTU_198	Firmicutes	0.95	Clostridia	0.95	Clostridiales	0.94	Clostridiaceae 1	0.89	Unclassified_Clostridiaceae 1	0.62
OTU_2064	Bacteroidetes	0.95	Sphingobacteria	0.92	Sphingobacteriales	0.92	Unclassified_Sphingobacteriales	0.37	Unclassified_Sphingobacteriales	0.21
OTU_257	Proteobacteria	0.95	Betaproteobacteria	0.92	Unclassified_Betaproteobacteria	0.63	Unclassified_Betaproteobacteria	0.63	Unclassified_Betaproteobacteria	0.13
OTU_324	Proteobacteria	0.95	Gammaproteobacteria	0.83	Unclassified_Gammaproteobacteria	0.42	Unclassified_Gammaproteobacteria	0.42	Unclassified_Gammaproteobacteria	0.42
OTU_479	Proteobacteria	0.95	Gammaproteobacteria	0.82	Unclassified_Gammaproteobacteria	0.27	Unclassified_Gammaproteobacteria	0.22	Unclassified_Gammaproteobacteria	0.22
OTU_522	Firmicutes	0.95	Unclassified_Firmicutes	0.47	Unclassified_Firmicutes	0.47	Unclassified_Firmicutes	0.29	Unclassified_Firmicutes	0.22
OTU_703	Actinobacteria	0.95	Actinobacteria	0.95	Unclassified_Actinobacteria	0.37	Unclassified_Actinobacteria	0.2	Unclassified_Actinobacteria	0.2
OTU_723	Proteobacteria	0.95	Deltaproteobacteria	0.84	Myxococcales	0.84	Cystobacteraceae	0.8	Unclassified_Cystobacteraceae	0.44
OTU_1110	Proteobacteria	0.96	Gammaproteobacteria	0.87	Unclassified_Gammaproteobacteria	0.2	Unclassified_Gammaproteobacteria	0.16	Unclassified_Gammaproteobacteria	0.16
OTU_1307	Proteobacteria	0.96	Gammaproteobacteria	0.91	Unclassified_Gammaproteobacteria	0.29	Unclassified_Gammaproteobacteria	0.29	Unclassified_Gammaproteobacteria	0.28
OTU_1319	Proteobacteria	0.96	Gammaproteobacteria	0.87	Unclassified_Gammaproteobacteria	0.23	Unclassified_Gammaproteobacteria	0.22	Unclassified_Gammaproteobacteria	0.22
OTU_1625	Cyanobacteria/Chloroplast	0.96	Cyanobacteria	0.96	Unclassified_Cyanobacteria	0.26	Unclassified_Cyanobacteria	0.26	Unclassified_Cyanobacteria	0.26
OTU_1757	Actinobacteria	0.96	Actinobacteria	0.96	Solirubrobacterales	0.96	Conexibacteraceae	0.96	Conexibacter	0.96
OTU_1846	Proteobacteria	0.96	Deltaproteobacteria	0.85	Unclassified_Deltaproteobacteria	0.74	Unclassified_Deltaproteobacteria	0.55	Unclassified_Deltaproteobacteria	0.55
OTU_1859	Proteobacteria	0.96	Gammaproteobacteria	0.89	Unclassified_Gammaproteobacteria	0.51	Unclassified_Gammaproteobacteria	0.51	Unclassified_Gammaproteobacteria	0.51
OTU_1862	Proteobacteria	0.96	Alphaproteobacteria	0.95	Rhodospirillales	0.93	Acetobacteraceae	0.92	Unclassified_Acetobacteraceae	0.11
OTU_210	Chloroflexi	0.96	Ktedonobacteria	0.94	Ktedonobacterales	0.9	Unclassified_Ktedonobacterales	0.55	Unclassified_Ktedonobacterales	0.55
OTU_283	Proteobacteria	0.96	Deltaproteobacteria	0.86	Unclassified_Deltaproteobacteria	0.67	Unclassified_Deltaproteobacteria	0.42	Unclassified_Deltaproteobacteria	0.42
OTU_304	Actinobacteria	0.96	Actinobacteria	0.96	Actinomycetales	0.95	Unclassified_Actinomycetales	0.39	Unclassified_Actinomycetales	0.39
OTU_425	Proteobacteria	0.96	Gammaproteobacteria	0.91	Unclassified_Gammaproteobacteria	0.55	Unclassified_Gammaproteobacteria	0.55	Unclassified_Gammaproteobacteria	0.55
OTU_461	Proteobacteria	0.96	Unclassified_Proteobacteria	0.7	Unclassified_Proteobacteria	0.16	Unclassified_Proteobacteria	0.16	Unclassified_Proteobacteria	0.16
OTU_507	Actinobacteria	0.96	Actinobacteria	0.96	Unclassified_Actinobacteria	0.59	Unclassified_Actinobacteria	0.29	Unclassified_Actinobacteria	0.29
OTU_51	Bacteroidetes	0.96	Sphingobacteria	0.93	Sphingobacteriales	0.93	Unclassified_Sphingobacteriales	0.37	Unclassified_Sphingobacteriales	0.3
OTU_538	Cyanobacteria/Chloroplast	0.96	Chloroplast	0.96	Chloroplast	0.96	Chloroplast	0.96	Unclassified_Chloroplast	0.37
OTU_570	Actinobacteria	0.96	Actinobacteria	0.96	Acidimicrobiales	0.84	Unclassified_Acidimicrobiales	0.39	Unclassified_Acidimicrobiales	0.39
OTU_615	Armatimonadetes	0.96	Armatimonadia	0.96	Armatimonadales	0.96	Armatimonadaceae	0.96	Armatimonas/Armatimonadetes_gp1	0.96
OTU_623	Actinobacteria	0.96	Actinobacteria	0.96	Solirubrobacterales	0.85	Unclassified_Solirubrobacterales	0.41	Unclassified_Solirubrobacterales	0.41
OTU_674	Proteobacteria	0.96	Alphaproteobacteria	0.91	Rhizobiales	0.86	Unclassified_Rhizobiales	0.27	Unclassified_Rhizobiales	0.27
OTU_713	Cyanobacteria/Chloroplast	0.96	Chloroplast	0.96	Chloroplast	0.96	Chloroplast	0.96	Chlorophyta	0.94
OTU_759	Cyanobacteria/Chloroplast	0.96	Cyanobacteria	0.96	Unclassified_Cyanobacteria	0.22	Unclassified_Cyanobacteria	0.22	Unclassified_Cyanobacteria	0.22
OTU_801	Proteobacteria	0.96	Unclassified_Proteobacteria	0.5	Unclassified_Proteobacteria	0.44	Unclassified_Proteobacteria	0.44	Unclassified_Proteobacteria	0.44
OTU_876	Proteobacteria	0.96	Gammaproteobacteria	0.86	Unclassified_Gammaproteobacteria	0.51	Unclassified_Gammaproteobacteria	0.51	Unclassified_Gammaproteobacteria	0.51
OTU_1053	Planctomycetes	0.97	Planctomycetacia	0.96	Planctomycetales	0.96	Planctomycetaceae	0.96	Unclassified_Planctomycetaceae	0.74
OTU_1094	Proteobacteria	0.97	Alphaproteobacteria	0.97	Rhodospirillales	0.95	Acetobacteraceae	0.94	Unclassified_Acetobacteraceae	0.2
OTU_1102	Proteobacteria	0.97	Gammaproteobacteria	0.88	Unclassified_Gammaproteobacteria	0.33	Unclassified_Gammaproteobacteria	0.33	Unclassified_Gammaproteobacteria	0.33
OTU_1215	Firmicutes	0.97	Clostridia	0.97	Clostridiales	0.97	Peptococcaceae 1	0.95	Unclassified_Peptococcaceae 1	0.5
OTU_125	Actinobacteria	0.97	Actinobacteria	0.97	Unclassified_Actinobacteria	0.51	Unclassified_Actinobacteria	0.45	Unclassified_Actinobacteria	0.45
OTU_1252	Proteobacteria	0.97	Alphaproteobacteria	0.93	Rhizobiales	0.9	Hyphomicrobiaceae	0.87	Unclassified_Hyphomicrobiaceae	0.54
OTU_1277	Chloroflexi	0.97	Caldilineae	0.96	Caldilineales	0.96	Caldilineaceae	0.96	Caldilinea	0.96
OTU_1473	Planctomycetes	0.97	Planctomycetacia	0.97	Planctomycetales	0.97	Planctomycetaceae	0.97	Singulisphaera	0.91
OTU_152	Proteobacteria	0.97	Deltaproteobacteria	0.95	Myxococcales	0.95	Polyangiaceae	0.9	Unclassified_Polyangiaceae	0.58
OTU_1534	Proteobacteria	0.97	Deltaproteobacteria	0.92	Unclassified_Deltaproteobacteria	0.68	Unclassified_Deltaproteobacteria	0.34	Unclassified_Deltaproteobacteria	0.34
OTU_1548	Proteobacteria	0.97	Deltaproteobacteria	0.94	Myxococcales	0.87	Unclassified_Myxococcales	0.41	Unclassified_Myxococcales	0.26
OTU_1717	Proteobacteria	0.97	Alphaproteobacteria	0.96	Unclassified_Alphaproteobacteria	0.27	Unclassified_Alphaproteobacteria	0.27	Unclassified_Alphaproteobacteria	0.27
OTU_274	Actinobacteria	0.97	Actinobacteria	0.97	Acidimicrobiales	0.82	Unclassified_Acidimicrobiales	0.79	Unclassified_Acidimicrobiales	0.79
OTU_282	Acidobacteria	0.97	Acidobacteria_Gp7	0.97	Gp7	0.97	Gp7	0.97	Gp7	0.97
OTU_285	Firmicutes	0.97	Clostridia	0.96	Clostridiales	0.96	Peptococcaceae 1	0.95	Syntrophobotulus	0.88
OTU_295	Actinobacteria	0.97	Actinobacteria	0.97	Unclassified_Actinobacteria	0.52	Unclassified_Actinobacteria	0.34	Unclassified_Actinobacteria	0.34
OTU_300	Bacteroidetes	0.97	Sphingobacteria	0.97	Sphingobacteriales	0.97	Unclassified_Sphingobacteriales	0.4	Unclassified_Sphingobacteriales	0.31
OTU_305	Actinobacteria	0.97	Actinobacteria	0.97	Actinomycetales	0.93	Unclassified_Actinomycetales	0.29	Unclassified_Actinomycetales	0.2
OTU_329	Gemmatimonadetes	0.97	Gemmatimonadetes	0.97	Gemmatimonadales	0.97	Gemmatimonadaceae	0.97	Gemmatimonas	0.97
OTU_331	Chlamydiae	0.97	Chlamydiae	0.97	Chlamydiales	0.97	Parachlamydiaceae	0.93	Unclassified_Parachlamydiaceae	0.75
OTU_413	Proteobacteria	0.97	Deltaproteobacteria	0.93	Bdellovibrionales	0.93	Bdellovibrionaceae	0.93	Bdellovibrio	0.93
OTU_421	Bacteroidetes	0.97	Unclassified_Bacteroidetes	0.77	Unclassified_Bacteroidetes	0.77	Unclassified_Bacteroidetes	0.45	Unclassified_Bacteroidetes	0.17
OTU_437	Chlamydiae	0.97	Chlamydiae	0.97	Chlamydiales	0.97	Parachlamydiaceae	0.91	Unclassified_Parachlamydiaceae	0.48
OTU_478	Proteobacteria	0.97	Deltaproteobacteria	0.84	Myxococcales	0.83	Unclassified_Myxococcales	0.76	Unclassified_Myxococcales	0.51
OTU_49	Proteobacteria	0.97	Alphaproteobacteria	0.97	Rhodospirillales	0.92	Acetobacteraceae	0.92	Unclassified_Acetobacteraceae	0.15
OTU_534	TM7	0.97	TM7_genera_incertae_sedis	0.97	TM7_genera_incertae_sedis	0.97	TM7_genera_incertae_sedis	0.97	TM7_genera_incertae_sedis	0.97
OTU_535	Chloroflexi	0.97	Ktedonobacteria	0.97	Ktedonobacterales	0.91	Unclassified_Ktedonobacterales	0.66	Unclassified_Ktedonobacterales	0.66
OTU_546	Proteobacteria	0.97	Unclassified_Proteobacteria	0.77	Unclassified_Proteobacteria	0.29	Unclassified_Proteobacteria	0.2	Unclassified_Proteobacteria	0.19
OTU_547	Proteobacteria	0.97	Unclassified_Proteobacteria	0.78	Unclassified_Proteobacteria	0.73	Unclassified_Proteobacteria	0.63	Unclassified_Proteobacteria	0.62
OTU_549	Actinobacteria	0.97	Actinobacteria	0.97	Solirubrobacterales	0.87	Unclassified_Solirubrobacterales	0.38	Unclassified_Solirubrobacterales	0.38
OTU_592	Bacteroidetes	0.97	Unclassified_Bacteroidetes	0.48	Unclassified_Bacteroidetes	0.48	Unclassified_Bacteroidetes	0.47	Unclassified_Bacteroidetes	0.27
OTU_632	Chlamydiae	0.97	Chlamydiae	0.97	Chlamydiales	0.97	Parachlamydiaceae	0.97	Unclassified_Parachlamydiaceae	0.74
OTU_650	Actinobacteria	0.97	Actinobacteria	0.97	Unclassified_Actinobacteria	0.74	Unclassified_Actinobacteria	0.74	Unclassified_Actinobacteria	0.74
OTU_693	Proteobacteria	0.97	Alphaproteobacteria	0.96	Rhodospirillales	0.93	Acetobacteraceae	0.92	Unclassified_Acetobacteraceae	0.16
OTU_738	Proteobacteria	0.97	Gammaproteobacteria	0.82	Unclassified_Gammaproteobacteria	0.7	Unclassified_Gammaproteobacteria	0.63	Unclassified_Gammaproteobacteria	0.57
OTU_781	Proteobacteria	0.97	Gammaproteobacteria	0.96	Legionellales	0.93	Legionellaceae	0.93	Legionella	0.93
OTU_913	Firmicutes	0.97	Unclassified_Firmicutes	0.76	Unclassified_Firmicutes	0.69	Unclassified_Firmicutes	0.56	Unclassified_Firmicutes	0.31
OTU_93	Proteobacteria	0.97	Alphaproteobacteria	0.8	Unclassified_Alphaproteobacteria	0.26	Unclassified_Alphaproteobacteria	0.26	Unclassified_Alphaproteobacteria	0.18
OTU_1016	Planctomycetes	0.98	Planctomycetacia	0.98	Planctomycetales	0.98	Planctomycetaceae	0.98	Unclassified_Planctomycetaceae	0.79
OTU_102	Actinobacteria	0.98	Actinobacteria	0.98	Actinomycetales	0.86	Unclassified_Actinomycetales	0.48	Unclassified_Actinomycetales	0.48
OTU_1036	Firmicutes	0.98	Clostridia	0.95	Clostridiales	0.95	Ruminococcaceae	0.94	Unclassified_Ruminococcaceae	0.57
OTU_105	Proteobacteria	0.98	Alphaproteobacteria	0.97	Unclassified_Alphaproteobacteria	0.78	Unclassified_Alphaproteobacteria	0.36	Unclassified_Alphaproteobacteria	0.29
OTU_1077	Proteobacteria	0.98	Unclassified_Proteobacteria	0.57	Unclassified_Proteobacteria	0.57	Unclassified_Proteobacteria	0.57	Unclassified_Proteobacteria	0.57
OTU_1085	Proteobacteria	0.98	Gammaproteobacteria	0.92	Unclassified_Gammaproteobacteria	0.19	Unclassified_Gammaproteobacteria	0.18	Unclassified_Gammaproteobacteria	0.18
OTU_1151	Proteobacteria	0.98	Unclassified_Proteobacteria	0.77	Unclassified_Proteobacteria	0.51	Unclassified_Proteobacteria	0.51	Unclassified_Proteobacteria	0.51
OTU_1175	Firmicutes	0.98	Clostridia	0.97	Clostridiales	0.97	Clostridiaceae 1	0.91	Unclassified_Clostridiaceae 1	0.65
OTU_1199	Proteobacteria	0.98	Alphaproteobacteria	0.97	Sphingomonadales	0.95	Unclassified_Sphingomonadales	0.73	Unclassified_Sphingomonadales	0.68
OTU_1304	Chlamydiae	0.98	Chlamydiae	0.98	Chlamydiales	0.98	Parachlamydiaceae	0.92	Unclassified_Parachlamydiaceae	0.56
OTU_1318	Bacteroidetes	0.98	Unclassified_Bacteroidetes	0.25	Unclassified_Bacteroidetes	0.25	Unclassified_Bacteroidetes	0.24	Unclassified_Bacteroidetes	0.24
OTU_1322	Actinobacteria	0.98	Actinobacteria	0.98	Unclassified_Actinobacteria	0.71	Unclassified_Actinobacteria	0.62	Unclassified_Actinobacteria	0.62
OTU_1363	Proteobacteria	0.98	Gammaproteobacteria	0.93	Unclassified_Gammaproteobacteria	0.11	Unclassified_Gammaproteobacteria	0.07	Unclassified_Gammaproteobacteria	0.05
OTU_1372	Acidobacteria	0.98	Unclassified_Acidobacteria	0.77	Unclassified_Acidobacteria	0.67	Unclassified_Acidobacteria	0.67	Unclassified_Acidobacteria	0.67
OTU_1396	Firmicutes	0.98	Clostridia	0.98	Clostridiales	0.98	Peptococcaceae 1	0.96	Syntrophobotulus	0.92
OTU_142	Firmicutes	0.98	Clostridia	0.98	Clostridiales	0.97	Peptococcaceae 1	0.97	Desulfosporosinus	0.81
OTU_1455	Proteobacteria	0.98	Gammaproteobacteria	0.9	Unclassified_Gammaproteobacteria	0.19	Unclassified_Gammaproteobacteria	0.19	Unclassified_Gammaproteobacteria	0.18
OTU_1469	Proteobacteria	0.98	Deltaproteobacteria	0.98	Myxococcales	0.9	Polyangiaceae	0.83	Unclassified_Polyangiaceae	0.36
OTU_15	Cyanobacteria/Chloroplast	0.98	Cyanobacteria	0.98	Unclassified_Cyanobacteria	0.21	Unclassified_Cyanobacteria	0.21	Unclassified_Cyanobacteria	0.21
OTU_159	Armatimonadetes	0.98	Armatimonadia	0.98	Armatimonadales	0.98	Armatimonadaceae	0.98	Armatimonas/Armatimonadetes_gp1	0.98
OTU_1611	Proteobacteria	0.98	Gammaproteobacteria	0.94	Unclassified_Gammaproteobacteria	0.33	Unclassified_Gammaproteobacteria	0.33	Unclassified_Gammaproteobacteria	0.33
OTU_162	Bacteroidetes	0.98	Unclassified_Bacteroidetes	0.46	Unclassified_Bacteroidetes	0.45	Unclassified_Bacteroidetes	0.45	Unclassified_Bacteroidetes	0.45
OTU_1694	Cyanobacteria/Chloroplast	0.98	Chloroplast	0.98	Chloroplast	0.98	Chloroplast	0.98	Bacillariophyta	0.85
OTU_170	Actinobacteria	0.98	Actinobacteria	0.98	Solirubrobacterales	0.96	Unclassified_Solirubrobacterales	0.6	Unclassified_Solirubrobacterales	0.6
OTU_1714	Actinobacteria	0.98	Actinobacteria	0.98	Unclassified_Actinobacteria	0.28	Unclassified_Actinobacteria	0.28	Unclassified_Actinobacteria	0.28
OTU_1737	Firmicutes	0.98	Unclassified_Firmicutes	0.69	Unclassified_Firmicutes	0.69	Unclassified_Firmicutes	0.66	Unclassified_Firmicutes	0.37
OTU_1754	Acidobacteria	0.98	Acidobacteria_Gp1	0.98	Unclassified_Acidobacteria_Gp1	0.71	Unclassified_Acidobacteria_Gp1	0.71	Unclassified_Acidobacteria_Gp1	0.71
OTU_1838	Chlamydiae	0.98	Chlamydiae	0.98	Chlamydiales	0.98	Parachlamydiaceae	0.94	Parachlamydia	0.83
OTU_2046	Proteobacteria	0.98	Deltaproteobacteria	0.98	Myxococcales	0.94	Cystobacteraceae	0.82	Unclassified_Cystobacteraceae	0.5
OTU_222	Bacteroidetes	0.98	Sphingobacteria	0.96	Sphingobacteriales	0.96	Unclassified_Sphingobacteriales	0.49	Unclassified_Sphingobacteriales	0.08
OTU_238	Proteobacteria	0.98	Alphaproteobacteria	0.97	Rhodospirillales	0.95	Acetobacteraceae	0.94	Unclassified_Acetobacteraceae	0.17
OTU_264	Proteobacteria	0.98	Deltaproteobacteria	0.96	Myxococcales	0.96	Cystobacteraceae	0.89	Unclassified_Cystobacteraceae	0.79
OTU_284	Proteobacteria	0.98	Gammaproteobacteria	0.96	Unclassified_Gammaproteobacteria	0.31	Unclassified_Gammaproteobacteria	0.31	Unclassified_Gammaproteobacteria	0.27
OTU_363	Proteobacteria	0.98	Deltaproteobacteria	0.97	Myxococcales	0.97	Unclassified_Myxococcales	0.41	Unclassified_Myxococcales	0.41
OTU_370	Actinobacteria	0.98	Actinobacteria	0.98	Actinomycetales	0.98	Unclassified_Actinomycetales	0.32	Unclassified_Actinomycetales	0.27
OTU_378	Proteobacteria	0.98	Alphaproteobacteria	0.96	Rhizobiales	0.86	Unclassified_Rhizobiales	0.44	Unclassified_Rhizobiales	0.14
OTU_439	Proteobacteria	0.98	Gammaproteobacteria	0.88	Unclassified_Gammaproteobacteria	0.31	Unclassified_Gammaproteobacteria	0.31	Unclassified_Gammaproteobacteria	0.29
OTU_45	Firmicutes	0.98	Clostridia	0.98	Clostridiales	0.98	Clostridiaceae 1	0.96	Clostridium sensu stricto	0.94
OTU_469	Firmicutes	0.98	Clostridia	0.97	Clostridiales	0.97	Clostridiales_Incertae Sedis XIII	0.89	Anaerovorax	0.89
OTU_472	Actinobacteria	0.98	Actinobacteria	0.98	Acidimicrobiales	0.84	Acidimicrobiaceae	0.82	Ilumatobacter	0.82
OTU_487	Acidobacteria	0.98	Acidobacteria_Gp3	0.97	Bryobacter	0.9	Bryobacter	0.9	Bryobacter	0.9
OTU_569	Acidobacteria	0.98	Acidobacteria_Gp7	0.98	Gp7	0.98	Gp7	0.98	Gp7	0.98
OTU_591	Firmicutes	0.98	Clostridia	0.84	Clostridiales	0.83	Unclassified_Clostridiales	0.77	Unclassified_Clostridiales	0.3
OTU_609	Firmicutes	0.98	Clostridia	0.97	Clostridiales	0.97	Peptococcaceae 1	0.94	Unclassified_Peptococcaceae 1	0.72
OTU_617	Firmicutes	0.98	Clostridia	0.97	Clostridiales	0.95	Gracilibacteraceae	0.88	Unclassified_Gracilibacteraceae	0.71
OTU_630	Proteobacteria	0.98	Deltaproteobacteria	0.96	Myxococcales	0.96	Polyangiaceae	0.94	Unclassified_Polyangiaceae	0.59
OTU_761	Chlamydiae	0.98	Chlamydiae	0.98	Chlamydiales	0.98	Parachlamydiaceae	0.89	Unclassified_Parachlamydiaceae	0.5
OTU_784	Proteobacteria	0.98	Alphaproteobacteria	0.97	Rhodospirillales	0.94	Acetobacteraceae	0.94	Unclassified_Acetobacteraceae	0.23
OTU_809	Firmicutes	0.98	Unclassified_Firmicutes	0.76	Unclassified_Firmicutes	0.76	Unclassified_Firmicutes	0.61	Unclassified_Firmicutes	0.52
OTU_850	Actinobacteria	0.98	Actinobacteria	0.98	Actinomycetales	0.95	Unclassified_Actinomycetales	0.35	Unclassified_Actinomycetales	0.35
OTU_852	Proteobacteria	0.98	Alphaproteobacteria	0.98	Rhizobiales	0.98	Bradyrhizobiaceae	0.86	Unclassified_Bradyrhizobiaceae	0.62
OTU_857	Chlamydiae	0.98	Chlamydiae	0.98	Chlamydiales	0.98	Parachlamydiaceae	0.93	Parachlamydia	0.85
OTU_870	Chlamydiae	0.98	Chlamydiae	0.98	Chlamydiales	0.98	Parachlamydiaceae	0.98	Parachlamydia	0.81
OTU_932	Bacteroidetes	0.98	Unclassified_Bacteroidetes	0.68	Unclassified_Bacteroidetes	0.68	Unclassified_Bacteroidetes	0.28	Unclassified_Bacteroidetes	0.19
OTU_960	Proteobacteria	0.98	Deltaproteobacteria	0.97	Bdellovibrionales	0.96	Bdellovibrionaceae	0.96	Bdellovibrio	0.96
OTU_1003	Firmicutes	0.99	Clostridia	0.99	Clostridiales	0.98	Clostridiaceae 1	0.98	Unclassified_Clostridiaceae 1	0.3
OTU_1035	Firmicutes	0.99	Clostridia	0.98	Clostridiales	0.96	Peptococcaceae 1	0.92	Unclassified_Peptococcaceae 1	0.79
OTU_1071	Cyanobacteria/Chloroplast	0.99	Cyanobacteria	0.99	Unclassified_Cyanobacteria	0.38	Unclassified_Cyanobacteria	0.38	Unclassified_Cyanobacteria	0.38
OTU_108	Proteobacteria	0.99	Alphaproteobacteria	0.99	Sphingomonadales	0.9	Sphingomonadaceae	0.89	Unclassified_Sphingomonadaceae	0.6
OTU_1092	Proteobacteria	0.99	Gammaproteobacteria	0.95	Unclassified_Gammaproteobacteria	0.36	Unclassified_Gammaproteobacteria	0.12	Unclassified_Gammaproteobacteria	0.11
OTU_1128	Cyanobacteria/Chloroplast	0.99	Chloroplast	0.99	Chloroplast	0.99	Chloroplast	0.99	Bacillariophyta	0.9
OTU_1147	Planctomycetes	0.99	Planctomycetacia	0.97	Planctomycetales	0.97	Planctomycetaceae	0.97	Unclassified_Planctomycetaceae	0.54
OTU_115	Proteobacteria	0.99	Deltaproteobacteria	0.99	Myxococcales	0.99	Polyangiaceae	0.98	Unclassified_Polyangiaceae	0.58
OTU_1159	Proteobacteria	0.99	Unclassified_Proteobacteria	0.79	Unclassified_Proteobacteria	0.22	Unclassified_Proteobacteria	0.22	Unclassified_Proteobacteria	0.22
OTU_118	Proteobacteria	0.99	Betaproteobacteria	0.99	Unclassified_Betaproteobacteria	0.58	Unclassified_Betaproteobacteria	0.29	Unclassified_Betaproteobacteria	0.16
OTU_119	Proteobacteria	0.99	Gammaproteobacteria	0.95	Xanthomonadales	0.94	Sinobacteraceae	0.88	Steroidobacter	0.88
OTU_1201	Firmicutes	0.99	Clostridia	0.89	Clostridiales	0.89	Ruminococcaceae	0.86	Unclassified_Ruminococcaceae	0.17
OTU_1224	Proteobacteria	0.99	Alphaproteobacteria	0.99	Rhodospirillales	0.99	Acetobacteraceae	0.98	Unclassified_Acetobacteraceae	0.15
OTU_1250	Proteobacteria	0.99	Gammaproteobacteria	0.96	Xanthomonadales	0.96	Sinobacteraceae	0.92	Steroidobacter	0.92
OTU_1270	Proteobacteria	0.99	Deltaproteobacteria	0.99	Desulfuromonadales	0.96	Geobacteraceae	0.96	Geobacter	0.96
OTU_1272	Bacteroidetes	0.99	Unclassified_Bacteroidetes	0.23	Unclassified_Bacteroidetes	0.23	Unclassified_Bacteroidetes	0.23	Unclassified_Bacteroidetes	0.23
OTU_1282	Firmicutes	0.99	Clostridia	0.99	Clostridiales	0.99	Peptococcaceae 1	0.96	Syntrophobotulus	0.91
OTU_1328	Actinobacteria	0.99	Actinobacteria	0.99	Actinomycetales	0.99	Unclassified_Actinomycetales	0.33	Unclassified_Actinomycetales	0.33
OTU_1337	Actinobacteria	0.99	Actinobacteria	0.99	Acidimicrobiales	0.91	Unclassified_Acidimicrobiales	0.73	Unclassified_Acidimicrobiales	0.73
OTU_1350	Firmicutes	0.99	Clostridia	0.99	Clostridiales	0.99	Clostridiaceae 1	0.92	Clostridium sensu stricto	0.91
OTU_1377	Acidobacteria	0.99	Acidobacteria_Gp3	0.99	Gp3	0.97	Gp3	0.97	Gp3	0.97
OTU_1380	Proteobacteria	0.99	Gammaproteobacteria	0.86	Unclassified_Gammaproteobacteria	0.63	Unclassified_Gammaproteobacteria	0.63	Unclassified_Gammaproteobacteria	0.63
OTU_1387	Chloroflexi	0.99	Ktedonobacteria	0.98	Ktedonobacterales	0.96	Thermosporotrichaceae	0.93	Thermosporothrix	0.93
OTU_1437	Bacteroidetes	0.99	Unclassified_Bacteroidetes	0.53	Unclassified_Bacteroidetes	0.53	Unclassified_Bacteroidetes	0.53	Unclassified_Bacteroidetes	0.53
OTU_1446	Firmicutes	0.99	Clostridia	0.99	Clostridiales	0.98	Gracilibacteraceae	0.9	Unclassified_Gracilibacteraceae	0.69
OTU_1471	Actinobacteria	0.99	Actinobacteria	0.99	Acidimicrobiales	0.99	Unclassified_Acidimicrobiales	0.59	Unclassified_Acidimicrobiales	0.59
OTU_1493	Cyanobacteria/Chloroplast	0.99	Cyanobacteria	0.91	Unclassified_Cyanobacteria	0.28	Unclassified_Cyanobacteria	0.28	Unclassified_Cyanobacteria	0.28
OTU_1504	Proteobacteria	0.99	Alphaproteobacteria	0.99	Sphingomonadales	0.98	Sphingomonadaceae	0.94	Unclassified_Sphingomonadaceae	0.73
OTU_1523	TM7	0.99	TM7_genera_incertae_sedis	0.99	TM7_genera_incertae_sedis	0.99	TM7_genera_incertae_sedis	0.99	TM7_genera_incertae_sedis	0.99
OTU_1536	Cyanobacteria/Chloroplast	0.99	Cyanobacteria	0.99	Unclassified_Cyanobacteria	0.33	Unclassified_Cyanobacteria	0.33	Unclassified_Cyanobacteria	0.33
OTU_1607	Proteobacteria	0.99	Deltaproteobacteria	0.99	Desulfobacterales	0.99	Desulfobulbaceae	0.99	Desulfocapsa	0.93
OTU_1615	Proteobacteria	0.99	Alphaproteobacteria	0.99	Rhizobiales	0.98	Methylobacteriaceae	0.94	Methylobacterium	0.94
OTU_1629	Proteobacteria	0.99	Gammaproteobacteria	0.88	Xanthomonadales	0.86	Unclassified_Xanthomonadales	0.7	Unclassified_Xanthomonadales	0.68
OTU_1642	Proteobacteria	0.99	Alphaproteobacteria	0.98	Caulobacterales	0.97	Caulobacteraceae	0.97	Phenylobacterium	0.83
OTU_1653	Chlamydiae	0.99	Chlamydiae	0.99	Chlamydiales	0.99	Parachlamydiaceae	0.98	Parachlamydia	0.95
OTU_1663	Proteobacteria	0.99	Alphaproteobacteria	0.99	Rhizobiales	0.99	Methylobacteriaceae	0.98	Methylobacterium	0.98
OTU_1683	Proteobacteria	0.99	Deltaproteobacteria	0.96	Bdellovibrionales	0.95	Bdellovibrionaceae	0.95	Bdellovibrio	0.95
OTU_1700	Proteobacteria	0.99	Alphaproteobacteria	0.99	Rhodospirillales	0.96	Acetobacteraceae	0.96	Unclassified_Acetobacteraceae	0.47
OTU_1702	Proteobacteria	0.99	Alphaproteobacteria	0.99	Rhodospirillales	0.96	Acetobacteraceae	0.95	Unclassified_Acetobacteraceae	0.13
OTU_1704	Proteobacteria	0.99	Betaproteobacteria	0.99	Unclassified_Betaproteobacteria	0.67	Unclassified_Betaproteobacteria	0.08	Unclassified_Betaproteobacteria	0.08
OTU_174	Cyanobacteria/Chloroplast	0.99	Cyanobacteria	0.99	Unclassified_Cyanobacteria	0.7	Unclassified_Cyanobacteria	0.7	Unclassified_Cyanobacteria	0.7
OTU_1765	Actinobacteria	0.99	Actinobacteria	0.99	Actinomycetales	0.98	Unclassified_Actinomycetales	0.23	Unclassified_Actinomycetales	0.23
OTU_1793	Proteobacteria	0.99	Deltaproteobacteria	0.99	Bdellovibrionales	0.99	Bdellovibrionaceae	0.99	Bdellovibrio	0.99
OTU_1820	Deinococcus-Thermus	0.99	Deinococci	0.99	Deinococcales	0.99	Deinococcaceae	0.99	Deinococcus	0.97
OTU_1830	Actinobacteria	0.99	Actinobacteria	0.99	Unclassified_Actinobacteria	0.63	Unclassified_Actinobacteria	0.32	Unclassified_Actinobacteria	0.15
OTU_184	Gemmatimonadetes	0.99	Gemmatimonadetes	0.99	Gemmatimonadales	0.99	Gemmatimonadaceae	0.99	Gemmatimonas	0.99
OTU_1858	Firmicutes	0.99	Unclassified_Firmicutes	0.69	Unclassified_Firmicutes	0.69	Unclassified_Firmicutes	0.66	Unclassified_Firmicutes	0.32
OTU_190	Firmicutes	0.99	Clostridia	0.99	Clostridiales	0.98	Clostridiaceae 1	0.96	Unclassified_Clostridiaceae 1	0.61
OTU_1932	Proteobacteria	0.99	Alphaproteobacteria	0.99	Rhizobiales	0.99	Bradyrhizobiaceae	0.85	Bradyrhizobium	0.83
OTU_1946	Firmicutes	0.99	Clostridia	0.98	Clostridiales	0.98	Peptococcaceae 1	0.98	Unclassified_Peptococcaceae 1	0.71
OTU_1965	Acidobacteria	0.99	Acidobacteria_Gp3	0.98	Unclassified_Acidobacteria_Gp3	0.66	Unclassified_Acidobacteria_Gp3	0.66	Unclassified_Acidobacteria_Gp3	0.66
OTU_206	Proteobacteria	0.99	Deltaproteobacteria	0.99	Myxococcales	0.95	Cystobacteraceae	0.9	Unclassified_Cystobacteraceae	0.61
OTU_2066	Bacteroidetes	0.99	Sphingobacteria	0.96	Sphingobacteriales	0.96	Unclassified_Sphingobacteriales	0.68	Unclassified_Sphingobacteriales	0.16
OTU_2080	Bacteroidetes	0.99	Sphingobacteria	0.99	Sphingobacteriales	0.99	Cytophagaceae	0.93	Unclassified_Cytophagaceae	0.59
OTU_2107	Cyanobacteria/Chloroplast	0.99	Cyanobacteria	0.99	Unclassified_Cyanobacteria	0.53	Unclassified_Cyanobacteria	0.53	Unclassified_Cyanobacteria	0.53
OTU_228	Proteobacteria	0.99	Alphaproteobacteria	0.99	Sphingomonadales	0.97	Sphingomonadaceae	0.96	Unclassified_Sphingomonadaceae	0.58
OTU_273	Bacteroidetes	0.99	Sphingobacteria	0.99	Sphingobacteriales	0.99	Cytophagaceae	0.96	Hymenobacter	0.94
OTU_323	Chlamydiae	0.99	Chlamydiae	0.99	Chlamydiales	0.99	Parachlamydiaceae	0.97	Parachlamydia	0.83
OTU_399	Bacteroidetes	0.99	Sphingobacteria	0.87	Sphingobacteriales	0.87	Unclassified_Sphingobacteriales	0.73	Unclassified_Sphingobacteriales	0.33
OTU_401	Cyanobacteria/Chloroplast	0.99	Cyanobacteria	0.99	Unclassified_Cyanobacteria	0.54	Unclassified_Cyanobacteria	0.54	Unclassified_Cyanobacteria	0.54
OTU_403	Proteobacteria	0.99	Alphaproteobacteria	0.98	Rhodospirillales	0.95	Acetobacteraceae	0.94	Unclassified_Acetobacteraceae	0.18
OTU_414	Chlamydiae	0.99	Chlamydiae	0.99	Chlamydiales	0.99	Parachlamydiaceae	0.99	Unclassified_Parachlamydiaceae	0.79
OTU_440	Proteobacteria	0.99	Alphaproteobacteria	0.99	Rhodospirillales	0.99	Acetobacteraceae	0.99	Unclassified_Acetobacteraceae	0.46
OTU_451	Actinobacteria	0.99	Actinobacteria	0.99	Unclassified_Actinobacteria	0.78	Unclassified_Actinobacteria	0.54	Unclassified_Actinobacteria	0.54
OTU_457	Proteobacteria	0.99	Deltaproteobacteria	0.99	Myxococcales	0.99	Cystobacteraceae	0.87	Unclassified_Cystobacteraceae	0.47
OTU_480	Bacteroidetes	0.99	Sphingobacteria	0.81	Sphingobacteriales	0.81	Unclassified_Sphingobacteriales	0.41	Unclassified_Sphingobacteriales	0.27
OTU_485	Acidobacteria	0.99	Acidobacteria_Gp1	0.99	Unclassified_Acidobacteria_Gp1	0.44	Unclassified_Acidobacteria_Gp1	0.44	Unclassified_Acidobacteria_Gp1	0.44
OTU_5	Cyanobacteria/Chloroplast	0.99	Cyanobacteria	0.99	Unclassified_Cyanobacteria	0.3	Unclassified_Cyanobacteria	0.3	Unclassified_Cyanobacteria	0.3
OTU_511	Bacteroidetes	0.99	Sphingobacteria	0.98	Sphingobacteriales	0.98	Cytophagaceae	0.98	Hymenobacter	0.94
OTU_514	Bacteroidetes	0.99	Unclassified_Bacteroidetes	0.76	Unclassified_Bacteroidetes	0.76	Unclassified_Bacteroidetes	0.26	Unclassified_Bacteroidetes	0.14
OTU_526	Proteobacteria	0.99	Alphaproteobacteria	0.99	Rhodospirillales	0.97	Acetobacteraceae	0.97	Unclassified_Acetobacteraceae	0.18
OTU_536	Actinobacteria	0.99	Actinobacteria	0.99	Unclassified_Actinobacteria	0.55	Unclassified_Actinobacteria	0.37	Unclassified_Actinobacteria	0.37
OTU_573	Bacteroidetes	0.99	Unclassified_Bacteroidetes	0.52	Unclassified_Bacteroidetes	0.52	Unclassified_Bacteroidetes	0.26	Unclassified_Bacteroidetes	0.21
OTU_59	Proteobacteria	0.99	Betaproteobacteria	0.99	Unclassified_Betaproteobacteria	0.64	Unclassified_Betaproteobacteria	0.4	Unclassified_Betaproteobacteria	0.24
OTU_594	Chlamydiae	0.99	Chlamydiae	0.99	Chlamydiales	0.99	Parachlamydiaceae	0.98	Unclassified_Parachlamydiaceae	0.66
OTU_603	Bacteroidetes	0.99	Unclassified_Bacteroidetes	0.21	Unclassified_Bacteroidetes	0.21	Unclassified_Bacteroidetes	0.2	Unclassified_Bacteroidetes	0.2
OTU_61	Firmicutes	0.99	Clostridia	0.99	Clostridiales	0.98	Gracilibacteraceae	0.96	Unclassified_Gracilibacteraceae	0.53
OTU_641	Firmicutes	0.99	Clostridia	0.98	Clostridiales	0.98	Ruminococcaceae	0.98	Unclassified_Ruminococcaceae	0.73
OTU_644	Proteobacteria	0.99	Gammaproteobacteria	0.99	Legionellales	0.96	Legionellaceae	0.96	Legionella	0.96
OTU_645	Chlamydiae	0.99	Chlamydiae	0.99	Chlamydiales	0.99	Parachlamydiaceae	0.99	Unclassified_Parachlamydiaceae	0.61
OTU_72	Proteobacteria	0.99	Unclassified_Proteobacteria	0.78	Unclassified_Proteobacteria	0.74	Unclassified_Proteobacteria	0.61	Unclassified_Proteobacteria	0.6
OTU_721	Verrucomicrobia	0.99	Spartobacteria	0.97	Spartobacteria_genera_incertae_sedis	0.97	Spartobacteria_genera_incertae_sedis	0.97	Spartobacteria_genera_incertae_sedis	0.97
OTU_730	Bacteroidetes	0.99	Unclassified_Bacteroidetes	0.77	Unclassified_Bacteroidetes	0.77	Unclassified_Bacteroidetes	0.39	Unclassified_Bacteroidetes	0.32
OTU_747	Verrucomicrobia	0.99	Opitutae	0.94	Unclassified_Opitutae	0.7	Unclassified_Opitutae	0.7	Unclassified_Opitutae	0.67
OTU_790	Chlamydiae	0.99	Chlamydiae	0.99	Chlamydiales	0.99	Parachlamydiaceae	0.96	Parachlamydia	0.83
OTU_795	Bacteroidetes	0.99	Unclassified_Bacteroidetes	0.47	Unclassified_Bacteroidetes	0.47	Unclassified_Bacteroidetes	0.33	Unclassified_Bacteroidetes	0.33
OTU_807	Acidobacteria	0.99	Acidobacteria_Gp7	0.99	Gp7	0.99	Gp7	0.99	Gp7	0.99
OTU_808	Firmicutes	0.99	Clostridia	0.99	Clostridiales	0.99	Clostridiaceae 1	0.83	Unclassified_Clostridiaceae 1	0.78
OTU_818	Firmicutes	0.99	Clostridia	0.99	Clostridiales	0.99	Ruminococcaceae	0.98	Saccharofermentans	0.97
OTU_824	Proteobacteria	0.99	Alphaproteobacteria	0.96	Rhodospirillales	0.91	Rhodospirillaceae	0.9	Unclassified_Rhodospirillaceae	0.38
OTU_831	Armatimonadetes	0.99	Chthonomonadetes	0.99	Chthonomonadales	0.99	Chthonomonadaceae	0.99	Chthonomonas/Armatimonadetes_gp3	0.99
OTU_849	Proteobacteria	0.99	Alphaproteobacteria	0.98	Rhodospirillales	0.97	Acetobacteraceae	0.93	Unclassified_Acetobacteraceae	0.28
OTU_86	Proteobacteria	0.99	Alphaproteobacteria	0.99	Rhodospirillales	0.93	Acetobacteraceae	0.93	Unclassified_Acetobacteraceae	0.27
OTU_864	Planctomycetes	0.99	Planctomycetacia	0.99	Planctomycetales	0.99	Planctomycetaceae	0.99	Unclassified_Planctomycetaceae	0.59
OTU_880	Firmicutes	0.99	Clostridia	0.97	Clostridiales	0.96	Clostridiaceae 1	0.87	Unclassified_Clostridiaceae 1	0.68
OTU_893	Chlamydiae	0.99	Chlamydiae	0.99	Chlamydiales	0.99	Parachlamydiaceae	0.85	Unclassified_Parachlamydiaceae	0.78
OTU_906	Planctomycetes	0.99	Planctomycetacia	0.99	Planctomycetales	0.99	Planctomycetaceae	0.99	Unclassified_Planctomycetaceae	0.43
OTU_948	Actinobacteria	0.99	Actinobacteria	0.99	Actinomycetales	0.9	Unclassified_Actinomycetales	0.69	Unclassified_Actinomycetales	0.53
OTU_989	Planctomycetes	0.99	Planctomycetacia	0.98	Planctomycetales	0.98	Planctomycetaceae	0.98	Unclassified_Planctomycetaceae	0.57
OTU_1	Proteobacteria	1	Betaproteobacteria	1	Burkholderiales	1	Comamonadaceae	1	Unclassified_Comamonadaceae	0.77
OTU_10	Proteobacteria	1	Gammaproteobacteria	0.88	Pseudomonadales	0.88	Pseudomonadaceae	0.88	Rhizobacter	0.88
OTU_100	Actinobacteria	1	Actinobacteria	1	Actinomycetales	1	Kineosporiaceae	0.84	Unclassified_Kineosporiaceae	0.43
OTU_1006	Proteobacteria	1	Gammaproteobacteria	0.99	Legionellales	0.98	Legionellaceae	0.98	Legionella	0.98
OTU_1009	Proteobacteria	1	Betaproteobacteria	1	Burkholderiales	0.99	Oxalobacteraceae	0.93	Unclassified_Oxalobacteraceae	0.36
OTU_101	Firmicutes	1	Clostridia	0.99	Clostridiales	0.99	Clostridiaceae 1	0.99	Unclassified_Clostridiaceae 1	0.5
OTU_1015	Bacteroidetes	1	Sphingobacteria	0.93	Sphingobacteriales	0.93	Unclassified_Sphingobacteriales	0.4	Unclassified_Sphingobacteriales	0.29
OTU_1017	Proteobacteria	1	Gammaproteobacteria	0.99	Xanthomonadales	0.99	Xanthomonadaceae	0.99	Unclassified_Xanthomonadaceae	0.67
OTU_1018	Proteobacteria	1	Betaproteobacteria	1	Burkholderiales	1	Oxalobacteraceae	1	Oxalicibacterium	0.82
OTU_1019	Proteobacteria	1	Alphaproteobacteria	1	Rhodospirillales	1	Acetobacteraceae	0.99	Unclassified_Acetobacteraceae	0.28
OTU_1023	Proteobacteria	1	Betaproteobacteria	0.9	Burkholderiales	0.89	Unclassified_Burkholderiales	0.79	Unclassified_Burkholderiales	0.26
OTU_1025	Proteobacteria	1	Betaproteobacteria	0.96	Burkholderiales	0.96	Burkholderiales_incertae_sedis	0.96	Aquabacterium	0.95
OTU_1026	Acidobacteria	1	Holophagae	1	Holophagales	1	Holophagaceae	1	Geothrix	0.84
OTU_1029	Actinobacteria	1	Actinobacteria	1	Actinomycetales	1	Unclassified_Actinomycetales	0.32	Unclassified_Actinomycetales	0.32
OTU_103	Proteobacteria	1	Deltaproteobacteria	1	Myxococcales	1	Polyangiaceae	0.86	Unclassified_Polyangiaceae	0.64
OTU_1031	Acidobacteria	1	Acidobacteria_Gp1	1	Terriglobus	0.99	Terriglobus	0.99	Terriglobus	0.99
OTU_1037	Proteobacteria	1	Alphaproteobacteria	1	Rhizobiales	0.98	Unclassified_Rhizobiales	0.36	Unclassified_Rhizobiales	0.25
OTU_1038	Proteobacteria	1	Deltaproteobacteria	1	Myxococcales	1	Polyangiaceae	0.98	Unclassified_Polyangiaceae	0.35
OTU_104	Bacteroidetes	1	Sphingobacteria	1	Sphingobacteriales	1	Sphingobacteriaceae	1	Unclassified_Sphingobacteriaceae	0.69
OTU_1040	Proteobacteria	1	Alphaproteobacteria	1	Rhodospirillales	1	Acetobacteraceae	1	Unclassified_Acetobacteraceae	0.39
OTU_1043	Bacteroidetes	1	Flavobacteria	1	Flavobacteriales	1	Flavobacteriaceae	1	Flavobacterium	0.98
OTU_1044	Bacteroidetes	1	Bacteroidia	1	Bacteroidales	1	Porphyromonadaceae	1	Paludibacter	0.99
OTU_1046	Proteobacteria	1	Betaproteobacteria	0.99	Burkholderiales	0.83	Unclassified_Burkholderiales	0.32	Unclassified_Burkholderiales	0.3
OTU_1055	Bacteroidetes	1	Flavobacteria	1	Flavobacteriales	1	Flavobacteriaceae	1	Unclassified_Flavobacteriaceae	0.55
OTU_1056	Proteobacteria	1	Alphaproteobacteria	1	Caulobacterales	1	Caulobacteraceae	1	Unclassified_Caulobacteraceae	0.71
OTU_1058	Proteobacteria	1	Deltaproteobacteria	1	Myxococcales	1	Polyangiaceae	0.99	Unclassified_Polyangiaceae	0.79
OTU_106	Bacteroidetes	1	Sphingobacteria	1	Sphingobacteriales	1	Cytophagaceae	1	Cytophaga	1
OTU_1065	Proteobacteria	1	Deltaproteobacteria	1	Myxococcales	1	Polyangiaceae	1	Sorangium	0.83
OTU_1066	Proteobacteria	1	Betaproteobacteria	1	Hydrogenophilales	0.99	Hydrogenophilaceae	0.99	Thiobacillus	0.99
OTU_107	Proteobacteria	1	Gammaproteobacteria	1	Pseudomonadales	1	Pseudomonadaceae	1	Pseudomonas	1
OTU_1073	Proteobacteria	1	Betaproteobacteria	1	Burkholderiales	1	Comamonadaceae	1	Polaromonas	0.85
OTU_1074	Deinococcus-Thermus	1	Deinococci	1	Deinococcales	1	Deinococcaceae	1	Deinococcus	0.99
OTU_1075	Proteobacteria	1	Alphaproteobacteria	1	Rhizobiales	1	Methylobacteriaceae	1	Methylobacterium	1
OTU_1080	Proteobacteria	1	Alphaproteobacteria	1	Rhizobiales	1	Unclassified_Rhizobiales	0.54	Unclassified_Rhizobiales	0.33
OTU_1081	Proteobacteria	1	Betaproteobacteria	0.89	Burkholderiales	0.89	Burkholderiales_incertae_sedis	0.81	Unclassified_Burkholderiales_incertae_sedis	0.69
OTU_1086	Proteobacteria	1	Betaproteobacteria	1	Burkholderiales	0.96	Oxalobacteraceae	0.85	Unclassified_Oxalobacteraceae	0.36
OTU_109	Bacteroidetes	1	Sphingobacteria	1	Sphingobacteriales	1	Cytophagaceae	1	Arcicella	1
OTU_1097	Bacteroidetes	1	Unclassified_Bacteroidetes	0.56	Unclassified_Bacteroidetes	0.56	Unclassified_Bacteroidetes	0.56	Unclassified_Bacteroidetes	0.56
OTU_1098	Bacteroidetes	1	Sphingobacteria	1	Sphingobacteriales	1	Chitinophagaceae	0.99	Unclassified_Chitinophagaceae	0.38
OTU_110	Actinobacteria	1	Actinobacteria	1	Actinomycetales	1	Unclassified_Actinomycetales	0.38	Unclassified_Actinomycetales	0.29
OTU_1101	TM7	1	TM7_genera_incertae_sedis	1	TM7_genera_incertae_sedis	1	TM7_genera_incertae_sedis	1	TM7_genera_incertae_sedis	1
OTU_1105	Firmicutes	1	Clostridia	1	Clostridiales	1	Clostridiaceae 1	1	Unclassified_Clostridiaceae 1	0.55
OTU_111	Actinobacteria	1	Actinobacteria	1	Actinomycetales	1	Microbacteriaceae	1	Unclassified_Microbacteriaceae	0.59
OTU_1111	Bacteroidetes	1	Flavobacteria	1	Flavobacteriales	1	Flavobacteriaceae	1	Flavobacterium	0.99
OTU_1115	Proteobacteria	1	Betaproteobacteria	0.86	Burkholderiales	0.86	Oxalobacteraceae	0.85	Unclassified_Oxalobacteraceae	0.43
OTU_1116	Armatimonadetes	1	Armatimonadia	1	Armatimonadales	1	Armatimonadaceae	1	Armatimonas/Armatimonadetes_gp1	1
OTU_1119	Actinobacteria	1	Actinobacteria	1	Unclassified_Actinobacteria	0.78	Unclassified_Actinobacteria	0.66	Unclassified_Actinobacteria	0.66
OTU_1121	Proteobacteria	1	Gammaproteobacteria	1	Oceanospirillales	0.99	Halomonadaceae	0.99	Halomonas	0.98
OTU_1122	Bacteroidetes	1	Sphingobacteria	1	Sphingobacteriales	1	Chitinophagaceae	1	Unclassified_Chitinophagaceae	0.73
OTU_1123	Firmicutes	1	Clostridia	1	Clostridiales	1	Ruminococcaceae	1	Unclassified_Ruminococcaceae	0.76
OTU_1124	Bacteroidetes	1	Sphingobacteria	1	Sphingobacteriales	1	Cytophagaceae	1	Arcicella	1
OTU_1131	Proteobacteria	1	Betaproteobacteria	1	Unclassified_Betaproteobacteria	0.79	Unclassified_Betaproteobacteria	0.79	Unclassified_Betaproteobacteria	0.4
OTU_1137	Bacteroidetes	1	Sphingobacteria	1	Sphingobacteriales	1	Chitinophagaceae	1	Unclassified_Chitinophagaceae	0.42
OTU_1138	Proteobacteria	1	Alphaproteobacteria	1	Sphingomonadales	0.99	Sphingomonadaceae	0.99	Unclassified_Sphingomonadaceae	0.63
OTU_1143	Proteobacteria	1	Betaproteobacteria	0.84	Burkholderiales	0.84	Unclassified_Burkholderiales	0.78	Unclassified_Burkholderiales	0.34
OTU_1145	Proteobacteria	1	Gammaproteobacteria	1	Legionellales	1	Coxiellaceae	1	Aquicella	1
OTU_1149	Proteobacteria	1	Alphaproteobacteria	1	Rhodospirillales	0.99	Acetobacteraceae	0.99	Unclassified_Acetobacteraceae	0.17
OTU_1150	Cyanobacteria/Chloroplast	1	Cyanobacteria	1	Unclassified_Cyanobacteria	0.41	Unclassified_Cyanobacteria	0.41	Unclassified_Cyanobacteria	0.41
OTU_1154	Bacteroidetes	1	Sphingobacteria	1	Sphingobacteriales	1	Cytophagaceae	1	Hymenobacter	1
OTU_1155	Proteobacteria	1	Betaproteobacteria	1	Unclassified_Betaproteobacteria	0.7	Unclassified_Betaproteobacteria	0.7	Unclassified_Betaproteobacteria	0.27
OTU_1156	Bacteroidetes	1	Flavobacteria	1	Flavobacteriales	1	Flavobacteriaceae	1	Flavobacterium	0.99
OTU_1158	Bacteroidetes	1	Sphingobacteria	1	Sphingobacteriales	1	Sphingobacteriaceae	1	Mucilaginibacter	0.98
OTU_116	Acidobacteria	1	Acidobacteria_Gp1	1	Granulicella	0.99	Granulicella	0.99	Granulicella	0.99
OTU_1160	Proteobacteria	1	Betaproteobacteria	0.97	Unclassified_Betaproteobacteria	0.15	Unclassified_Betaproteobacteria	0.15	Unclassified_Betaproteobacteria	0.12
OTU_1161	Proteobacteria	1	Alphaproteobacteria	1	Rhizobiales	0.99	Unclassified_Rhizobiales	0.45	Unclassified_Rhizobiales	0.39
OTU_1162	Proteobacteria	1	Betaproteobacteria	1	Unclassified_Betaproteobacteria	0.69	Unclassified_Betaproteobacteria	0.69	Unclassified_Betaproteobacteria	0.65
OTU_1164	Proteobacteria	1	Alphaproteobacteria	1	Rhodospirillales	0.97	Acetobacteraceae	0.97	Unclassified_Acetobacteraceae	0.13
OTU_1166	Proteobacteria	1	Alphaproteobacteria	1	Rhodospirillales	0.99	Acetobacteraceae	0.99	Unclassified_Acetobacteraceae	0.52
OTU_1167	Proteobacteria	1	Alphaproteobacteria	1	Rhodospirillales	1	Acetobacteraceae	1	Unclassified_Acetobacteraceae	0.79
OTU_1170	Armatimonadetes	1	Armatimonadetes_gp2	1	Armatimonadetes_gp2	1	Armatimonadetes_gp2	1	Armatimonadetes_gp2	1
OTU_1172	Bacteroidetes	1	Sphingobacteria	1	Sphingobacteriales	1	Cytophagaceae	1	Spirosoma	1
OTU_1178	Proteobacteria	1	Gammaproteobacteria	0.92	Pseudomonadales	0.92	Pseudomonadaceae	0.92	Rhizobacter	0.92
OTU_1179	Proteobacteria	1	Betaproteobacteria	1	Burkholderiales	1	Oxalobacteraceae	1	Herminiimonas	0.82
OTU_1184	Proteobacteria	1	Gammaproteobacteria	1	Xanthomonadales	1	Xanthomonadaceae	1	Unclassified_Xanthomonadaceae	0.46
OTU_1192	Deinococcus-Thermus	1	Deinococci	1	Deinococcales	1	Deinococcaceae	1	Deinococcus	0.96
OTU_12	Cyanobacteria/Chloroplast	1	Cyanobacteria	1	Unclassified_Cyanobacteria	0.5	Unclassified_Cyanobacteria	0.5	Unclassified_Cyanobacteria	0.5
OTU_120	Acidobacteria	1	Holophagae	0.99	Holophagales	0.99	Holophagaceae	0.99	Geothrix	0.81
OTU_1200	Proteobacteria	1	Unclassified_Proteobacteria	0.7	Unclassified_Proteobacteria	0.68	Unclassified_Proteobacteria	0.68	Unclassified_Proteobacteria	0.46
OTU_1205	Proteobacteria	1	Alphaproteobacteria	1	Rhizobiales	1	Beijerinckiaceae	0.83	Unclassified_Beijerinckiaceae	0.76
OTU_1206	Proteobacteria	1	Alphaproteobacteria	1	Rhodospirillales	1	Acetobacteraceae	1	Unclassified_Acetobacteraceae	0.44
OTU_121	Proteobacteria	1	Alphaproteobacteria	1	Sphingomonadales	0.99	Sphingomonadaceae	0.84	Unclassified_Sphingomonadaceae	0.74
OTU_1210	Proteobacteria	1	Alphaproteobacteria	1	Rhizobiales	1	Bradyrhizobiaceae	0.89	Bradyrhizobium	0.85
OTU_1216	Proteobacteria	1	Betaproteobacteria	1	Burkholderiales	1	Oxalobacteraceae	1	Unclassified_Oxalobacteraceae	0.37
OTU_1219	Bacteroidetes	1	Unclassified_Bacteroidetes	0.23	Unclassified_Bacteroidetes	0.23	Unclassified_Bacteroidetes	0.23	Unclassified_Bacteroidetes	0.23
OTU_122	Proteobacteria	1	Betaproteobacteria	1	Unclassified_Betaproteobacteria	0.34	Unclassified_Betaproteobacteria	0.34	Unclassified_Betaproteobacteria	0.33
OTU_1223	Actinobacteria	1	Actinobacteria	1	Acidimicrobiales	0.99	Acidimicrobiaceae	0.9	Ilumatobacter	0.9
OTU_1226	Proteobacteria	1	Betaproteobacteria	1	Burkholderiales	1	Comamonadaceae	1	Unclassified_Comamonadaceae	0.43
OTU_123	Bacteroidetes	1	Sphingobacteria	1	Sphingobacteriales	1	Chitinophagaceae	1	Unclassified_Chitinophagaceae	0.27
OTU_1232	Firmicutes	1	Clostridia	0.98	Clostridiales	0.98	Peptococcaceae 1	0.94	Desulfosporosinus	0.88
OTU_1236	Proteobacteria	1	Gammaproteobacteria	0.98	Legionellales	0.91	Coxiellaceae	0.91	Aquicella	0.91
OTU_1240	Bacteroidetes	1	Sphingobacteria	1	Sphingobacteriales	1	Sphingobacteriaceae	1	Mucilaginibacter	1
OTU_1243	Bacteroidetes	1	Sphingobacteria	1	Sphingobacteriales	1	Sphingobacteriaceae	1	Pedobacter	0.86
OTU_1247	Proteobacteria	1	Alphaproteobacteria	1	Rhodospirillales	1	Acetobacteraceae	1	Unclassified_Acetobacteraceae	0.35
OTU_1249	Proteobacteria	1	Deltaproteobacteria	0.99	Myxococcales	0.98	Unclassified_Myxococcales	0.47	Unclassified_Myxococcales	0.23
OTU_1253	Proteobacteria	1	Betaproteobacteria	1	Rhodocyclales	0.83	Rhodocyclaceae	0.83	Unclassified_Rhodocyclaceae	0.29
OTU_1256	Proteobacteria	1	Alphaproteobacteria	1	Caulobacterales	0.98	Caulobacteraceae	0.98	Phenylobacterium	0.83
OTU_1259	Actinobacteria	1	Actinobacteria	1	Acidimicrobiales	1	Acidimicrobiaceae	1	Ilumatobacter	1
OTU_126	Proteobacteria	1	Betaproteobacteria	1	Burkholderiales	1	Comamonadaceae	1	Polaromonas	0.95
OTU_1265	Proteobacteria	1	Betaproteobacteria	1	Burkholderiales	1	Oxalobacteraceae	1	Undibacterium	0.91
OTU_1268	Firmicutes	1	Bacilli	1	Bacillales	1	Bacillaceae 2	0.92	Unclassified_Bacillaceae 2	0.72
OTU_127	Proteobacteria	1	Alphaproteobacteria	1	Caulobacterales	1	Caulobacteraceae	1	Phenylobacterium	0.98
OTU_1271	Proteobacteria	1	Gammaproteobacteria	1	Xanthomonadales	1	Xanthomonadaceae	1	Arenimonas	0.98
OTU_1276	Proteobacteria	1	Unclassified_Proteobacteria	0.3	Unclassified_Proteobacteria	0.3	Unclassified_Proteobacteria	0.3	Unclassified_Proteobacteria	0.3
OTU_1280	Proteobacteria	1	Gammaproteobacteria	1	Pseudomonadales	1	Pseudomonadaceae	1	Pseudomonas	0.98
OTU_1283	Acidobacteria	1	Acidobacteria_Gp1	1	Unclassified_Acidobacteria_Gp1	0.76	Unclassified_Acidobacteria_Gp1	0.76	Unclassified_Acidobacteria_Gp1	0.76
OTU_1286	Proteobacteria	1	Betaproteobacteria	1	Unclassified_Betaproteobacteria	0.46	Unclassified_Betaproteobacteria	0.46	Unclassified_Betaproteobacteria	0.41
OTU_129	Proteobacteria	1	Betaproteobacteria	1	Burkholderiales	1	Burkholderiaceae	0.98	Burkholderia	0.97
OTU_1295	Proteobacteria	1	Betaproteobacteria	1	Burkholderiales	1	Burkholderiales_incertae_sedis	0.93	Unclassified_Burkholderiales_incertae_sedis	0.74
OTU_1296	Proteobacteria	1	Alphaproteobacteria	1	Sphingomonadales	1	Sphingomonadaceae	0.98	Novosphingobium	0.98
OTU_13	Proteobacteria	1	Betaproteobacteria	1	Unclassified_Betaproteobacteria	0.74	Unclassified_Betaproteobacteria	0.35	Unclassified_Betaproteobacteria	0.24
OTU_1301	Proteobacteria	1	Betaproteobacteria	0.99	Burkholderiales	0.81	Unclassified_Burkholderiales	0.35	Unclassified_Burkholderiales	0.28
OTU_1305	Proteobacteria	1	Betaproteobacteria	0.99	Burkholderiales	0.97	Oxalobacteraceae	0.9	Unclassified_Oxalobacteraceae	0.42
OTU_131	Proteobacteria	1	Betaproteobacteria	1	Burkholderiales	1	Comamonadaceae	0.99	Unclassified_Comamonadaceae	0.67
OTU_1310	Proteobacteria	1	Gammaproteobacteria	1	Oceanospirillales	1	Halomonadaceae	1	Halomonas	0.94
OTU_1313	Actinobacteria	1	Actinobacteria	1	Actinomycetales	1	Nocardiaceae	0.97	Nocardia	0.96
OTU_1317	Acidobacteria	1	Acidobacteria_Gp3	1	Bryobacter	0.92	Bryobacter	0.92	Bryobacter	0.92
OTU_132	Proteobacteria	1	Betaproteobacteria	1	Burkholderiales	1	Oxalobacteraceae	0.9	Oxalicibacterium	0.87
OTU_1324	Proteobacteria	1	Betaproteobacteria	0.9	Burkholderiales	0.87	Comamonadaceae	0.82	Unclassified_Comamonadaceae	0.23
OTU_1325	Bacteroidetes	1	Sphingobacteria	1	Sphingobacteriales	1	Sphingobacteriaceae	1	Mucilaginibacter	0.95
OTU_1327	Proteobacteria	1	Betaproteobacteria	1	Burkholderiales	1	Burkholderiaceae	0.95	Burkholderia	0.95
OTU_1329	Proteobacteria	1	Betaproteobacteria	0.99	Burkholderiales	0.97	Unclassified_Burkholderiales	0.5	Unclassified_Burkholderiales	0.31
OTU_133	Proteobacteria	1	Betaproteobacteria	1	Burkholderiales	1	Oxalobacteraceae	1	Unclassified_Oxalobacteraceae	0.44
OTU_1336	Bacteroidetes	1	Sphingobacteria	1	Sphingobacteriales	1	Cytophagaceae	1	Hymenobacter	1
OTU_1340	Proteobacteria	1	Alphaproteobacteria	1	Rhodospirillales	1	Acetobacteraceae	1	Unclassified_Acetobacteraceae	0.27
OTU_1344	Proteobacteria	1	Alphaproteobacteria	1	Rhizobiales	0.87	Unclassified_Rhizobiales	0.56	Unclassified_Rhizobiales	0.35
OTU_135	Proteobacteria	1	Betaproteobacteria	1	Burkholderiales	1	Comamonadaceae	1	Unclassified_Comamonadaceae	0.67
OTU_1356	Bacteroidetes	1	Unclassified_Bacteroidetes	0.39	Unclassified_Bacteroidetes	0.39	Unclassified_Bacteroidetes	0.25	Unclassified_Bacteroidetes	0.23
OTU_1357	Cyanobacteria/Chloroplast	1	Cyanobacteria	1	Unclassified_Cyanobacteria	0.16	Unclassified_Cyanobacteria	0.16	Unclassified_Cyanobacteria	0.16
OTU_136	Proteobacteria	1	Alphaproteobacteria	1	Rhodospirillales	1	Acetobacteraceae	1	Unclassified_Acetobacteraceae	0.34
OTU_1360	Proteobacteria	1	Gammaproteobacteria	1	Enterobacteriales	1	Enterobacteriaceae	1	Unclassified_Enterobacteriaceae	0.51
OTU_1361	Acidobacteria	1	Acidobacteria_Gp3	1	Unclassified_Acidobacteria_Gp3	0.67	Unclassified_Acidobacteria_Gp3	0.67	Unclassified_Acidobacteria_Gp3	0.67
OTU_1362	Bacteroidetes	1	Sphingobacteria	1	Sphingobacteriales	1	Chitinophagaceae	1	Unclassified_Chitinophagaceae	0.71
OTU_137	Proteobacteria	1	Gammaproteobacteria	1	Xanthomonadales	0.95	Xanthomonadaceae	0.95	Unclassified_Xanthomonadaceae	0.72
OTU_1370	Proteobacteria	1	Betaproteobacteria	0.93	Burkholderiales	0.93	Oxalobacteraceae	0.92	Unclassified_Oxalobacteraceae	0.7
OTU_1373	Proteobacteria	1	Betaproteobacteria	0.99	Unclassified_Betaproteobacteria	0.51	Unclassified_Betaproteobacteria	0.51	Unclassified_Betaproteobacteria	0.39
OTU_1378	Proteobacteria	1	Betaproteobacteria	1	Burkholderiales	1	Oxalobacteraceae	0.98	Unclassified_Oxalobacteraceae	0.3
OTU_1379	Proteobacteria	1	Alphaproteobacteria	0.94	Sphingomonadales	0.88	Sphingomonadaceae	0.88	Unclassified_Sphingomonadaceae	0.63
OTU_1384	Acidobacteria	1	Acidobacteria_Gp1	1	Unclassified_Acidobacteria_Gp1	0.57	Unclassified_Acidobacteria_Gp1	0.57	Unclassified_Acidobacteria_Gp1	0.57
OTU_1386	Proteobacteria	1	Gammaproteobacteria	1	Pseudomonadales	0.92	Pseudomonadaceae	0.92	Pseudomonas	0.82
OTU_139	Proteobacteria	1	Betaproteobacteria	0.99	Burkholderiales	0.96	Oxalobacteraceae	0.8	Unclassified_Oxalobacteraceae	0.62
OTU_1391	Actinobacteria	1	Actinobacteria	1	Actinomycetales	1	Pseudonocardiaceae	0.93	Pseudonocardia	0.86
OTU_1394	Proteobacteria	1	Deltaproteobacteria	1	Syntrophobacterales	0.99	Syntrophaceae	0.99	Smithella	0.93
OTU_1395	Proteobacteria	1	Alphaproteobacteria	1	Caulobacterales	1	Caulobacteraceae	1	Phenylobacterium	0.99
OTU_1399	Cyanobacteria/Chloroplast	1	Cyanobacteria	1	Unclassified_Cyanobacteria	0.43	Unclassified_Cyanobacteria	0.43	Unclassified_Cyanobacteria	0.43
OTU_14	Actinobacteria	1	Actinobacteria	1	Actinomycetales	1	Microbacteriaceae	1	Cryobacterium	0.82
OTU_140	Bacteroidetes	1	Sphingobacteria	1	Sphingobacteriales	1	Cytophagaceae	1	Hymenobacter	1
OTU_1401	Bacteroidetes	1	Sphingobacteria	1	Sphingobacteriales	1	Sphingobacteriaceae	1	Pedobacter	0.93
OTU_1404	Actinobacteria	1	Actinobacteria	1	Actinomycetales	1	Microbacteriaceae	1	Unclassified_Microbacteriaceae	0.34
OTU_1405	Actinobacteria	1	Actinobacteria	1	Actinomycetales	1	Microbacteriaceae	0.98	Unclassified_Microbacteriaceae	0.69
OTU_1409	Proteobacteria	1	Gammaproteobacteria	1	Xanthomonadales	1	Xanthomonadaceae	1	Unclassified_Xanthomonadaceae	0.57
OTU_141	Proteobacteria	1	Betaproteobacteria	1	Burkholderiales	1	Comamonadaceae	1	Variovorax	0.9
OTU_1410	Actinobacteria	1	Actinobacteria	1	Actinomycetales	1	Intrasporangiaceae	0.81	Unclassified_Intrasporangiaceae	0.74
OTU_1412	Proteobacteria	1	Betaproteobacteria	1	Hydrogenophilales	0.99	Hydrogenophilaceae	0.99	Thiobacillus	0.99
OTU_1413	Actinobacteria	1	Actinobacteria	1	Actinomycetales	1	Microbacteriaceae	1	Unclassified_Microbacteriaceae	0.69
OTU_1418	Proteobacteria	1	Betaproteobacteria	1	Burkholderiales	1	Oxalobacteraceae	1	Massilia	1
OTU_1421	Proteobacteria	1	Alphaproteobacteria	1	Rhodospirillales	0.99	Acetobacteraceae	0.99	Unclassified_Acetobacteraceae	0.3
OTU_1428	Firmicutes	1	Clostridia	1	Clostridiales	1	Clostridiaceae 1	0.85	Unclassified_Clostridiaceae 1	0.32
OTU_1429	Bacteroidetes	1	Unclassified_Bacteroidetes	0.55	Unclassified_Bacteroidetes	0.55	Unclassified_Bacteroidetes	0.55	Unclassified_Bacteroidetes	0.55
OTU_1430	Bacteroidetes	1	Sphingobacteria	1	Sphingobacteriales	1	Chitinophagaceae	1	Unclassified_Chitinophagaceae	0.79
OTU_1432	Proteobacteria	1	Alphaproteobacteria	0.98	Unclassified_Alphaproteobacteria	0.24	Unclassified_Alphaproteobacteria	0.24	Unclassified_Alphaproteobacteria	0.24
OTU_1433	Bacteroidetes	1	Sphingobacteria	1	Sphingobacteriales	1	Chitinophagaceae	1	Unclassified_Chitinophagaceae	0.5
OTU_1435	Bacteroidetes	1	Sphingobacteria	1	Sphingobacteriales	1	Chitinophagaceae	1	Unclassified_Chitinophagaceae	0.62
OTU_1439	Proteobacteria	1	Betaproteobacteria	0.96	Burkholderiales	0.96	Oxalobacteraceae	0.96	Unclassified_Oxalobacteraceae	0.61
OTU_144	Deinococcus-Thermus	1	Deinococci	1	Deinococcales	1	Deinococcaceae	1	Deinococcus	0.99
OTU_1445	Proteobacteria	1	Alphaproteobacteria	1	Sphingomonadales	1	Sphingomonadaceae	1	Unclassified_Sphingomonadaceae	0.52
OTU_1447	Proteobacteria	1	Gammaproteobacteria	1	Pseudomonadales	0.96	Pseudomonadaceae	0.96	Cellvibrio	0.96
OTU_1449	Proteobacteria	1	Betaproteobacteria	1	Burkholderiales	1	Comamonadaceae	0.94	Pelomonas	0.94
OTU_145	Bacteroidetes	1	Unclassified_Bacteroidetes	0.4	Unclassified_Bacteroidetes	0.4	Unclassified_Bacteroidetes	0.4	Unclassified_Bacteroidetes	0.4
OTU_1450	Proteobacteria	1	Alphaproteobacteria	0.96	Sphingomonadales	0.92	Sphingomonadaceae	0.91	Unclassified_Sphingomonadaceae	0.66
OTU_1456	Proteobacteria	1	Gammaproteobacteria	1	Xanthomonadales	1	Xanthomonadaceae	1	Unclassified_Xanthomonadaceae	0.56
OTU_1459	Proteobacteria	1	Betaproteobacteria	1	Burkholderiales	1	Comamonadaceae	0.96	Unclassified_Comamonadaceae	0.34
OTU_146	Proteobacteria	1	Betaproteobacteria	1	Burkholderiales	1	Comamonadaceae	1	Unclassified_Comamonadaceae	0.47
OTU_1462	Actinobacteria	1	Actinobacteria	1	Actinomycetales	1	Pseudonocardiaceae	0.96	Pseudonocardia	0.96
OTU_1468	Proteobacteria	1	Deltaproteobacteria	1	Myxococcales	1	Cystobacteraceae	0.92	Unclassified_Cystobacteraceae	0.71
OTU_147	Actinobacteria	1	Actinobacteria	1	Actinomycetales	1	Microbacteriaceae	0.99	Unclassified_Microbacteriaceae	0.24
OTU_1475	Proteobacteria	1	Betaproteobacteria	1	Unclassified_Betaproteobacteria	0.62	Unclassified_Betaproteobacteria	0.44	Unclassified_Betaproteobacteria	0.14
OTU_1477	Proteobacteria	1	Betaproteobacteria	0.99	Burkholderiales	0.99	Oxalobacteraceae	0.99	Unclassified_Oxalobacteraceae	0.55
OTU_1479	Actinobacteria	1	Actinobacteria	1	Actinomycetales	1	Microbacteriaceae	1	Unclassified_Microbacteriaceae	0.79
OTU_148	Proteobacteria	1	Alphaproteobacteria	1	Sphingomonadales	0.98	Sphingomonadaceae	0.91	Unclassified_Sphingomonadaceae	0.33
OTU_1480	Proteobacteria	1	Alphaproteobacteria	1	Sphingomonadales	1	Sphingomonadaceae	1	Novosphingobium	0.99
OTU_1484	Proteobacteria	1	Alphaproteobacteria	1	Rhizobiales	1	Bradyrhizobiaceae	1	Bradyrhizobium	0.8
OTU_1487	Actinobacteria	1	Actinobacteria	1	Actinomycetales	1	Microbacteriaceae	1	Subtercola	0.81
OTU_1488	Proteobacteria	1	Betaproteobacteria	0.89	Burkholderiales	0.89	Burkholderiales_incertae_sedis	0.83	Unclassified_Burkholderiales_incertae_sedis	0.47
OTU_1496	Proteobacteria	1	Gammaproteobacteria	1	Xanthomonadales	1	Xanthomonadaceae	1	Dyella	0.98
OTU_1498	Proteobacteria	1	Unclassified_Proteobacteria	0.75	Unclassified_Proteobacteria	0.27	Unclassified_Proteobacteria	0.1	Unclassified_Proteobacteria	0.05
OTU_150	Verrucomicrobia	1	Verrucomicrobiae	1	Verrucomicrobiales	1	Verrucomicrobiaceae	1	Luteolibacter	1
OTU_1502	Proteobacteria	1	Betaproteobacteria	0.99	Burkholderiales	0.99	Burkholderiales_incertae_sedis	0.95	Unclassified_Burkholderiales_incertae_sedis	0.7
OTU_1503	Actinobacteria	1	Actinobacteria	1	Actinomycetales	1	Propionibacteriaceae	0.99	Tessaracoccus	0.99
OTU_1507	Proteobacteria	1	Deltaproteobacteria	0.97	Myxococcales	0.97	Cystobacteraceae	0.9	Unclassified_Cystobacteraceae	0.55
OTU_1509	Proteobacteria	1	Betaproteobacteria	1	Burkholderiales	1	Comamonadaceae	0.98	Unclassified_Comamonadaceae	0.2
OTU_151	Bacteroidetes	1	Sphingobacteria	1	Sphingobacteriales	1	Chitinophagaceae	0.99	Unclassified_Chitinophagaceae	0.35
OTU_1511	Proteobacteria	1	Alphaproteobacteria	1	Rhodospirillales	1	Acetobacteraceae	1	Unclassified_Acetobacteraceae	0.38
OTU_1512	Proteobacteria	1	Alphaproteobacteria	1	Caulobacterales	1	Caulobacteraceae	1	Phenylobacterium	1
OTU_1513	Proteobacteria	1	Alphaproteobacteria	1	Rhodospirillales	1	Acetobacteraceae	1	Unclassified_Acetobacteraceae	0.53
OTU_1515	Proteobacteria	1	Betaproteobacteria	1	Burkholderiales	1	Comamonadaceae	1	Limnohabitans	0.9
OTU_1518	Proteobacteria	1	Betaproteobacteria	1	Rhodocyclales	0.85	Rhodocyclaceae	0.85	Unclassified_Rhodocyclaceae	0.49
OTU_1519	Actinobacteria	1	Actinobacteria	1	Actinomycetales	1	Intrasporangiaceae	0.95	Unclassified_Intrasporangiaceae	0.69
OTU_1520	Proteobacteria	1	Gammaproteobacteria	1	Xanthomonadales	1	Xanthomonadaceae	1	Arenimonas	1
OTU_1524	Proteobacteria	1	Gammaproteobacteria	1	Xanthomonadales	1	Xanthomonadaceae	1	Arenimonas	0.99
OTU_153	Proteobacteria	1	Betaproteobacteria	0.99	Burkholderiales	0.99	Oxalobacteraceae	0.99	Unclassified_Oxalobacteraceae	0.3
OTU_1535	Firmicutes	1	Clostridia	0.99	Clostridiales	0.98	Clostridiaceae 1	0.98	Unclassified_Clostridiaceae 1	0.31
OTU_154	Actinobacteria	1	Actinobacteria	1	Acidimicrobiales	0.88	Unclassified_Acidimicrobiales	0.76	Unclassified_Acidimicrobiales	0.36
OTU_1546	Bacteroidetes	1	Sphingobacteria	1	Sphingobacteriales	1	Sphingobacteriaceae	1	Pedobacter	1
OTU_1549	Proteobacteria	1	Deltaproteobacteria	1	Myxococcales	1	Polyangiaceae	0.98	Unclassified_Polyangiaceae	0.55
OTU_1551	Proteobacteria	1	Betaproteobacteria	1	Burkholderiales	1	Comamonadaceae	1	Unclassified_Comamonadaceae	0.65
OTU_1555	Proteobacteria	1	Betaproteobacteria	1	Burkholderiales	1	Comamonadaceae	0.99	Unclassified_Comamonadaceae	0.74
OTU_156	Proteobacteria	1	Alphaproteobacteria	1	Caulobacterales	1	Caulobacteraceae	1	Brevundimonas	1
OTU_1561	Actinobacteria	1	Actinobacteria	1	Actinomycetales	1	Micrococcaceae	1	Arthrobacter	0.99
OTU_1564	Bacteroidetes	1	Sphingobacteria	1	Sphingobacteriales	1	Sphingobacteriaceae	1	Unclassified_Sphingobacteriaceae	0.59
OTU_1569	Proteobacteria	1	Alphaproteobacteria	1	Rhodospirillales	1	Acetobacteraceae	1	Rhodopila	0.99
OTU_157	Proteobacteria	1	Gammaproteobacteria	1	Xanthomonadales	1	Xanthomonadaceae	1	Arenimonas	0.91
OTU_1573	Proteobacteria	1	Alphaproteobacteria	1	Rhodospirillales	0.99	Acetobacteraceae	0.99	Unclassified_Acetobacteraceae	0.7
OTU_1574	Proteobacteria	1	Betaproteobacteria	1	Hydrogenophilales	0.87	Hydrogenophilaceae	0.87	Thiobacillus	0.87
OTU_158	Proteobacteria	1	Betaproteobacteria	1	Burkholderiales	1	Unclassified_Burkholderiales	0.59	Unclassified_Burkholderiales	0.44
OTU_1583	Bacteroidetes	1	Bacteroidia	1	Bacteroidales	1	Porphyromonadaceae	1	Paludibacter	1
OTU_1586	Proteobacteria	1	Betaproteobacteria	1	Unclassified_Betaproteobacteria	0.66	Unclassified_Betaproteobacteria	0.59	Unclassified_Betaproteobacteria	0.45
OTU_1589	Proteobacteria	1	Betaproteobacteria	0.99	Rhodocyclales	0.88	Rhodocyclaceae	0.88	Unclassified_Rhodocyclaceae	0.67
OTU_1592	Proteobacteria	1	Betaproteobacteria	1	Burkholderiales	1	Burkholderiales_incertae_sedis	0.9	Unclassified_Burkholderiales_incertae_sedis	0.68
OTU_16	Proteobacteria	1	Betaproteobacteria	1	Unclassified_Betaproteobacteria	0.68	Unclassified_Betaproteobacteria	0.26	Unclassified_Betaproteobacteria	0.21
OTU_1603	Actinobacteria	1	Actinobacteria	1	Acidimicrobiales	0.96	Unclassified_Acidimicrobiales	0.67	Unclassified_Acidimicrobiales	0.67
OTU_1604	Bacteroidetes	1	Sphingobacteria	1	Sphingobacteriales	1	Cytophagaceae	1	Hymenobacter	0.99
OTU_1605	Acidobacteria	1	Acidobacteria_Gp3	1	Bryobacter	0.96	Bryobacter	0.96	Bryobacter	0.96
OTU_161	Proteobacteria	1	Alphaproteobacteria	0.99	Rhizobiales	0.99	Unclassified_Rhizobiales	0.52	Unclassified_Rhizobiales	0.44
OTU_1612	Bacteroidetes	1	Sphingobacteria	1	Sphingobacteriales	1	Unclassified_Sphingobacteriales	0.73	Unclassified_Sphingobacteriales	0.35
OTU_1614	Proteobacteria	1	Alphaproteobacteria	1	Rhodospirillales	0.99	Acetobacteraceae	0.99	Belnapia	0.89
OTU_1619	Actinobacteria	1	Actinobacteria	1	Actinomycetales	0.99	Corynebacteriaceae	0.95	Corynebacterium	0.95
OTU_1620	Proteobacteria	1	Alphaproteobacteria	1	Sphingomonadales	1	Sphingomonadaceae	1	Unclassified_Sphingomonadaceae	0.67
OTU_1623	Acidobacteria	1	Acidobacteria_Gp1	1	Edaphobacter	0.99	Edaphobacter	0.99	Edaphobacter	0.99
OTU_1626	Proteobacteria	1	Gammaproteobacteria	1	Xanthomonadales	1	Xanthomonadaceae	1	Unclassified_Xanthomonadaceae	0.55
OTU_163	Proteobacteria	1	Alphaproteobacteria	0.99	Rhizobiales	0.99	Hyphomicrobiaceae	0.97	Devosia	0.96
OTU_1633	Bacteroidetes	1	Sphingobacteria	1	Sphingobacteriales	1	Cytophagaceae	1	Cytophaga	1
OTU_1634	TM7	1	TM7_genera_incertae_sedis	1	TM7_genera_incertae_sedis	1	TM7_genera_incertae_sedis	1	TM7_genera_incertae_sedis	1
OTU_1635	Proteobacteria	1	Unclassified_Proteobacteria	0.35	Unclassified_Proteobacteria	0.35	Unclassified_Proteobacteria	0.35	Unclassified_Proteobacteria	0.35
OTU_1639	Proteobacteria	1	Betaproteobacteria	1	Unclassified_Betaproteobacteria	0.66	Unclassified_Betaproteobacteria	0.66	Unclassified_Betaproteobacteria	0.38
OTU_1640	Proteobacteria	1	Deltaproteobacteria	1	Desulfuromonadales	1	Geobacteraceae	1	Geobacter	1
OTU_1643	Acidobacteria	1	Acidobacteria_Gp3	1	Unclassified_Acidobacteria_Gp3	0.54	Unclassified_Acidobacteria_Gp3	0.54	Unclassified_Acidobacteria_Gp3	0.54
OTU_1646	Deinococcus-Thermus	1	Deinococci	1	Deinococcales	1	Deinococcaceae	1	Deinococcus	0.99
OTU_1648	Actinobacteria	1	Actinobacteria	1	Actinomycetales	1	Unclassified_Actinomycetales	0.62	Unclassified_Actinomycetales	0.61
OTU_1649	Cyanobacteria/Chloroplast	1	Cyanobacteria	1	Unclassified_Cyanobacteria	0.4	Unclassified_Cyanobacteria	0.4	Unclassified_Cyanobacteria	0.4
OTU_165	Firmicutes	1	Clostridia	1	Clostridiales	1	Clostridiaceae 1	1	Proteiniclasticum	0.99
OTU_1652	Proteobacteria	1	Alphaproteobacteria	1	Rhodospirillales	1	Acetobacteraceae	1	Unclassified_Acetobacteraceae	0.17
OTU_1658	Actinobacteria	1	Actinobacteria	1	Actinomycetales	1	Microbacteriaceae	1	Cryobacterium	0.81
OTU_1668	Bacteroidetes	1	Flavobacteria	1	Flavobacteriales	1	Flavobacteriaceae	1	Flavobacterium	0.99
OTU_1678	Proteobacteria	1	Betaproteobacteria	0.99	Burkholderiales	0.98	Unclassified_Burkholderiales	0.78	Unclassified_Burkholderiales	0.6
OTU_1679	Actinobacteria	1	Actinobacteria	1	Actinomycetales	1	Intrasporangiaceae	1	Unclassified_Intrasporangiaceae	0.5
OTU_168	Proteobacteria	1	Alphaproteobacteria	1	Rhodospirillales	1	Acetobacteraceae	1	Unclassified_Acetobacteraceae	0.62
OTU_1682	Proteobacteria	1	Betaproteobacteria	1	Burkholderiales	0.82	Unclassified_Burkholderiales	0.36	Unclassified_Burkholderiales	0.15
OTU_1686	Actinobacteria	1	Actinobacteria	1	Actinomycetales	1	Microbacteriaceae	1	Cryobacterium	0.89
OTU_1688	Proteobacteria	1	Alphaproteobacteria	1	Sphingomonadales	0.99	Sphingomonadaceae	0.99	Unclassified_Sphingomonadaceae	0.49
OTU_169	Chlamydiae	1	Chlamydiae	1	Chlamydiales	1	Parachlamydiaceae	0.95	Unclassified_Parachlamydiaceae	0.54
OTU_1696	Actinobacteria	1	Actinobacteria	1	Actinomycetales	1	Nocardioidaceae	0.96	Nocardioides	0.86
OTU_17	Bacteroidetes	1	Sphingobacteria	1	Sphingobacteriales	1	Cytophagaceae	1	Hymenobacter	1
OTU_171	Bacteroidetes	1	Flavobacteria	1	Flavobacteriales	1	Flavobacteriaceae	1	Flavobacterium	0.98
OTU_1710	Proteobacteria	1	Deltaproteobacteria	1	Myxococcales	1	Polyangiaceae	0.86	Unclassified_Polyangiaceae	0.71
OTU_1711	Proteobacteria	1	Betaproteobacteria	1	Hydrogenophilales	1	Hydrogenophilaceae	1	Sulfuricella	1
OTU_172	Actinobacteria	1	Actinobacteria	1	Actinomycetales	1	Microbacteriaceae	1	Unclassified_Microbacteriaceae	0.2
OTU_1725	Proteobacteria	1	Betaproteobacteria	1	Rhodocyclales	0.89	Rhodocyclaceae	0.89	Unclassified_Rhodocyclaceae	0.56
OTU_1726	Proteobacteria	1	Betaproteobacteria	0.98	Unclassified_Betaproteobacteria	0.31	Unclassified_Betaproteobacteria	0.31	Unclassified_Betaproteobacteria	0.23
OTU_1727	Firmicutes	1	Clostridia	1	Clostridiales	1	Peptococcaceae 1	0.98	Unclassified_Peptococcaceae 1	0.65
OTU_1729	Proteobacteria	1	Betaproteobacteria	1	Burkholderiales	0.99	Oxalobacteraceae	0.98	Unclassified_Oxalobacteraceae	0.7
OTU_1731	Proteobacteria	1	Betaproteobacteria	1	Unclassified_Betaproteobacteria	0.69	Unclassified_Betaproteobacteria	0.51	Unclassified_Betaproteobacteria	0.32
OTU_1733	Proteobacteria	1	Betaproteobacteria	0.94	Burkholderiales	0.93	Oxalobacteraceae	0.93	Unclassified_Oxalobacteraceae	0.45
OTU_1741	Bacteroidetes	1	Unclassified_Bacteroidetes	0.6	Unclassified_Bacteroidetes	0.6	Unclassified_Bacteroidetes	0.6	Unclassified_Bacteroidetes	0.6
OTU_1742	Proteobacteria	1	Betaproteobacteria	1	Burkholderiales	1	Unclassified_Burkholderiales	0.54	Unclassified_Burkholderiales	0.46
OTU_1744	Proteobacteria	1	Gammaproteobacteria	1	Legionellales	0.96	Legionellaceae	0.96	Legionella	0.96
OTU_1747	Proteobacteria	1	Betaproteobacteria	1	Hydrogenophilales	0.93	Hydrogenophilaceae	0.93	Sulfuricella	0.93
OTU_1749	Actinobacteria	1	Actinobacteria	1	Actinomycetales	1	Unclassified_Actinomycetales	0.59	Unclassified_Actinomycetales	0.33
OTU_175	Proteobacteria	1	Betaproteobacteria	1	Burkholderiales	1	Oxalobacteraceae	1	Unclassified_Oxalobacteraceae	0.51
OTU_176	Bacteroidetes	1	Sphingobacteria	1	Sphingobacteriales	1	Chitinophagaceae	1	Ferruginibacter	0.89
OTU_1767	Proteobacteria	1	Deltaproteobacteria	1	Myxococcales	0.98	Cystobacteraceae	0.93	Unclassified_Cystobacteraceae	0.37
OTU_177	Acidobacteria	1	Acidobacteria_Gp1	1	Terriglobus	0.8	Terriglobus	0.8	Terriglobus	0.8
OTU_178	Proteobacteria	1	Betaproteobacteria	0.92	Burkholderiales	0.81	Oxalobacteraceae	0.8	Unclassified_Oxalobacteraceae	0.61
OTU_1780	Nitrospira	1	Nitrospira	1	Nitrospirales	1	Nitrospiraceae	1	Nitrospira	1
OTU_1781	Bacteroidetes	1	Sphingobacteria	1	Sphingobacteriales	1	Chitinophagaceae	1	Unclassified_Chitinophagaceae	0.37
OTU_1783	Proteobacteria	1	Betaproteobacteria	1	Burkholderiales	1	Oxalobacteraceae	0.9	Oxalicibacterium	0.88
OTU_1785	Firmicutes	1	Bacilli	1	Bacillales	1	Paenibacillaceae 1	1	Paenibacillus	0.9
OTU_1786	Bacteroidetes	1	Sphingobacteria	1	Sphingobacteriales	1	Chitinophagaceae	0.91	Unclassified_Chitinophagaceae	0.28
OTU_1792	Proteobacteria	1	Betaproteobacteria	0.99	Burkholderiales	0.98	Oxalobacteraceae	0.98	Unclassified_Oxalobacteraceae	0.57
OTU_1794	Proteobacteria	1	Unclassified_Proteobacteria	0.63	Unclassified_Proteobacteria	0.63	Unclassified_Proteobacteria	0.63	Unclassified_Proteobacteria	0.62
OTU_18	Proteobacteria	1	Unclassified_Proteobacteria	0.3	Unclassified_Proteobacteria	0.3	Unclassified_Proteobacteria	0.3	Unclassified_Proteobacteria	0.3
OTU_1804	Proteobacteria	1	Gammaproteobacteria	1	Xanthomonadales	1	Xanthomonadaceae	1	Unclassified_Xanthomonadaceae	0.24
OTU_181	Proteobacteria	1	Alphaproteobacteria	1	Rhizobiales	1	Methylobacteriaceae	1	Methylobacterium	1
OTU_1812	Bacteroidetes	1	Sphingobacteria	0.99	Sphingobacteriales	0.99	Cytophagaceae	0.99	Hymenobacter	0.99
OTU_1814	Proteobacteria	1	Betaproteobacteria	0.97	Burkholderiales	0.97	Burkholderiales_incertae_sedis	0.94	Aquabacterium	0.88
OTU_1815	Actinobacteria	1	Actinobacteria	1	Actinomycetales	1	Microbacteriaceae	0.98	Unclassified_Microbacteriaceae	0.61
OTU_1818	Proteobacteria	1	Gammaproteobacteria	1	Enterobacteriales	1	Enterobacteriaceae	1	Unclassified_Enterobacteriaceae	0.29
OTU_1819	Proteobacteria	1	Betaproteobacteria	1	Burkholderiales	1	Comamonadaceae	0.98	Unclassified_Comamonadaceae	0.47
OTU_182	Proteobacteria	1	Alphaproteobacteria	1	Rhizobiales	1	Bradyrhizobiaceae	0.94	Bosea	0.92
OTU_1821	Proteobacteria	1	Deltaproteobacteria	1	Desulfobacterales	1	Desulfobacteraceae	1	Desulfosarcina	1
OTU_1823	Proteobacteria	1	Betaproteobacteria	1	Burkholderiales	1	Burkholderiales_incertae_sedis	0.99	Aquabacterium	0.99
OTU_1826	Proteobacteria	1	Gammaproteobacteria	1	Enterobacteriales	1	Enterobacteriaceae	1	Unclassified_Enterobacteriaceae	0.26
OTU_183	Proteobacteria	1	Gammaproteobacteria	1	Xanthomonadales	1	Xanthomonadaceae	1	Unclassified_Xanthomonadaceae	0.73
OTU_1833	Proteobacteria	1	Alphaproteobacteria	0.99	Sphingomonadales	0.96	Sphingomonadaceae	0.94	Unclassified_Sphingomonadaceae	0.5
OTU_1835	Proteobacteria	1	Alphaproteobacteria	1	Rhodospirillales	0.98	Acetobacteraceae	0.98	Unclassified_Acetobacteraceae	0.54
OTU_1836	Bacteroidetes	1	Sphingobacteria	1	Sphingobacteriales	1	Chitinophagaceae	1	Unclassified_Chitinophagaceae	0.32
OTU_1840	Proteobacteria	1	Alphaproteobacteria	1	Sphingomonadales	1	Sphingomonadaceae	0.97	Novosphingobium	0.95
OTU_1841	Actinobacteria	1	Actinobacteria	1	Solirubrobacterales	0.99	Unclassified_Solirubrobacterales	0.79	Unclassified_Solirubrobacterales	0.79
OTU_1843	Proteobacteria	1	Betaproteobacteria	1	Burkholderiales	1	Oxalobacteraceae	0.95	Unclassified_Oxalobacteraceae	0.31
OTU_1848	Proteobacteria	1	Deltaproteobacteria	1	Myxococcales	1	Cystobacteraceae	0.93	Unclassified_Cystobacteraceae	0.66
OTU_185	Proteobacteria	1	Alphaproteobacteria	1	Sphingomonadales	0.95	Unclassified_Sphingomonadales	0.79	Unclassified_Sphingomonadales	0.35
OTU_1850	Proteobacteria	1	Gammaproteobacteria	0.99	Legionellales	0.98	Legionellaceae	0.98	Legionella	0.98
OTU_1853	Proteobacteria	1	Unclassified_Proteobacteria	0.5	Unclassified_Proteobacteria	0.5	Unclassified_Proteobacteria	0.5	Unclassified_Proteobacteria	0.5
OTU_186	Bacteroidetes	1	Sphingobacteria	0.99	Sphingobacteriales	0.99	Chitinophagaceae	0.99	Unclassified_Chitinophagaceae	0.36
OTU_1866	Proteobacteria	1	Betaproteobacteria	1	Burkholderiales	1	Oxalobacteraceae	0.91	Unclassified_Oxalobacteraceae	0.35
OTU_187	Proteobacteria	1	Alphaproteobacteria	1	Rhodospirillales	0.97	Acetobacteraceae	0.97	Unclassified_Acetobacteraceae	0.41
OTU_1881	Proteobacteria	1	Gammaproteobacteria	1	Enterobacteriales	1	Enterobacteriaceae	1	Unclassified_Enterobacteriaceae	0.24
OTU_1884	Proteobacteria	1	Gammaproteobacteria	1	Xanthomonadales	1	Xanthomonadaceae	1	Unclassified_Xanthomonadaceae	0.69
OTU_1886	Bacteroidetes	1	Sphingobacteria	1	Sphingobacteriales	1	Chitinophagaceae	1	Ferruginibacter	0.81
OTU_1888	Proteobacteria	1	Alphaproteobacteria	1	Rhodospirillales	1	Acetobacteraceae	1	Unclassified_Acetobacteraceae	0.16
OTU_1889	Firmicutes	1	Clostridia	1	Clostridiales	1	Peptococcaceae 1	0.99	Syntrophobotulus	0.87
OTU_1896	Proteobacteria	1	Alphaproteobacteria	1	Rhodospirillales	1	Acetobacteraceae	1	Unclassified_Acetobacteraceae	0.5
OTU_1899	Proteobacteria	1	Deltaproteobacteria	0.96	Myxococcales	0.96	Unclassified_Myxococcales	0.51	Unclassified_Myxococcales	0.36
OTU_19	Proteobacteria	1	Betaproteobacteria	1	Burkholderiales	1	Comamonadaceae	1	Polaromonas	1
OTU_1903	Proteobacteria	1	Alphaproteobacteria	1	Sphingomonadales	0.83	Unclassified_Sphingomonadales	0.63	Unclassified_Sphingomonadales	0.45
OTU_1909	Proteobacteria	1	Unclassified_Proteobacteria	0.3	Unclassified_Proteobacteria	0.3	Unclassified_Proteobacteria	0.3	Unclassified_Proteobacteria	0.3
OTU_1911	Proteobacteria	1	Betaproteobacteria	1	Unclassified_Betaproteobacteria	0.63	Unclassified_Betaproteobacteria	0.63	Unclassified_Betaproteobacteria	0.23
OTU_1915	Proteobacteria	1	Betaproteobacteria	1	Unclassified_Betaproteobacteria	0.27	Unclassified_Betaproteobacteria	0.27	Unclassified_Betaproteobacteria	0.27
OTU_1917	Deinococcus-Thermus	1	Deinococci	1	Deinococcales	1	Deinococcaceae	1	Deinococcus	0.99
OTU_1920	Proteobacteria	1	Betaproteobacteria	1	Burkholderiales	1	Oxalobacteraceae	0.99	Unclassified_Oxalobacteraceae	0.76
OTU_1923	Proteobacteria	1	Deltaproteobacteria	0.98	Myxococcales	0.95	Cystobacteraceae	0.92	Unclassified_Cystobacteraceae	0.39
OTU_193	Proteobacteria	1	Gammaproteobacteria	1	Enterobacteriales	1	Enterobacteriaceae	1	Unclassified_Enterobacteriaceae	0.46
OTU_1930	Proteobacteria	1	Betaproteobacteria	1	Burkholderiales	1	Comamonadaceae	1	Polaromonas	0.93
OTU_1937	Proteobacteria	1	Alphaproteobacteria	0.99	Unclassified_Alphaproteobacteria	0.63	Unclassified_Alphaproteobacteria	0.63	Unclassified_Alphaproteobacteria	0.6
OTU_1938	Bacteroidetes	1	Sphingobacteria	0.97	Sphingobacteriales	0.97	Sphingobacteriaceae	0.91	Unclassified_Sphingobacteriaceae	0.62
OTU_194	Acidobacteria	1	Acidobacteria_Gp1	1	Granulicella	0.85	Granulicella	0.85	Granulicella	0.85
OTU_1940	Cyanobacteria/Chloroplast	1	Chloroplast	1	Chloroplast	1	Chloroplast	1	Bacillariophyta	1
OTU_1949	Bacteroidetes	1	Sphingobacteria	1	Sphingobacteriales	1	Chitinophagaceae	1	Unclassified_Chitinophagaceae	0.55
OTU_1956	Proteobacteria	1	Alphaproteobacteria	1	Sphingomonadales	0.97	Sphingomonadaceae	0.97	Unclassified_Sphingomonadaceae	0.72
OTU_1957	Bacteroidetes	1	Sphingobacteria	1	Sphingobacteriales	1	Chitinophagaceae	1	Ferruginibacter	0.85
OTU_1969	Proteobacteria	1	Gammaproteobacteria	0.97	Pseudomonadales	0.97	Pseudomonadaceae	0.97	Rhizobacter	0.97
OTU_1971	Proteobacteria	1	Betaproteobacteria	1	Unclassified_Betaproteobacteria	0.31	Unclassified_Betaproteobacteria	0.31	Unclassified_Betaproteobacteria	0.31
OTU_1981	Firmicutes	1	Clostridia	0.98	Clostridiales	0.98	Clostridiales_Incertae Sedis XI	0.91	Sedimentibacter	0.89
OTU_1987	Firmicutes	1	Clostridia	1	Clostridiales	1	Clostridiaceae 1	1	Unclassified_Clostridiaceae 1	0.55
OTU_1997	Proteobacteria	1	Alphaproteobacteria	1	Rhodospirillales	1	Acetobacteraceae	1	Unclassified_Acetobacteraceae	0.3
OTU_1998	Proteobacteria	1	Alphaproteobacteria	1	Rhodospirillales	1	Acetobacteraceae	1	Unclassified_Acetobacteraceae	0.72
OTU_2	Proteobacteria	1	Betaproteobacteria	1	Burkholderiales	1	Comamonadaceae	0.99	Polaromonas	0.86
OTU_20	Proteobacteria	1	Gammaproteobacteria	1	Pseudomonadales	1	Moraxellaceae	1	Acinetobacter	1
OTU_200	Bacteroidetes	1	Sphingobacteria	0.97	Sphingobacteriales	0.97	Sphingobacteriaceae	0.95	Unclassified_Sphingobacteriaceae	0.73
OTU_2002	Proteobacteria	1	Betaproteobacteria	1	Burkholderiales	1	Comamonadaceae	1	Polaromonas	0.95
OTU_2005	Proteobacteria	1	Betaproteobacteria	1	Burkholderiales	0.94	Oxalobacteraceae	0.87	Unclassified_Oxalobacteraceae	0.5
OTU_2012	Proteobacteria	1	Alphaproteobacteria	1	Caulobacterales	1	Caulobacteraceae	1	Caulobacter	0.96
OTU_2013	Proteobacteria	1	Betaproteobacteria	0.9	Burkholderiales	0.87	Unclassified_Burkholderiales	0.71	Unclassified_Burkholderiales	0.26
OTU_2016	Verrucomicrobia	1	Spartobacteria	0.85	Spartobacteria_genera_incertae_sedis	0.85	Spartobacteria_genera_incertae_sedis	0.85	Spartobacteria_genera_incertae_sedis	0.85
OTU_2018	Bacteroidetes	1	Sphingobacteria	1	Sphingobacteriales	1	Chitinophagaceae	1	Unclassified_Chitinophagaceae	0.38
OTU_202	Proteobacteria	1	Alphaproteobacteria	1	Sphingomonadales	0.92	Sphingomonadaceae	0.87	Unclassified_Sphingomonadaceae	0.6
OTU_2021	Actinobacteria	1	Actinobacteria	1	Actinomycetales	1	Intrasporangiaceae	0.99	Unclassified_Intrasporangiaceae	0.65
OTU_2024	Acidobacteria	1	Acidobacteria_Gp1	1	Granulicella	0.99	Granulicella	0.99	Granulicella	0.99
OTU_2029	Proteobacteria	1	Betaproteobacteria	0.99	Burkholderiales	0.99	Oxalobacteraceae	0.99	Unclassified_Oxalobacteraceae	0.67
OTU_2030	Proteobacteria	1	Alphaproteobacteria	1	Rhizobiales	1	Bradyrhizobiaceae	1	Unclassified_Bradyrhizobiaceae	0.61
OTU_2035	Bacteroidetes	1	Sphingobacteria	1	Sphingobacteriales	1	Chitinophagaceae	1	Unclassified_Chitinophagaceae	0.4
OTU_2041	Proteobacteria	1	Betaproteobacteria	0.94	Burkholderiales	0.88	Oxalobacteraceae	0.86	Unclassified_Oxalobacteraceae	0.21
OTU_2043	Proteobacteria	1	Betaproteobacteria	1	Burkholderiales	1	Comamonadaceae	1	Unclassified_Comamonadaceae	0.77
OTU_2044	Proteobacteria	1	Betaproteobacteria	1	Rhodocyclales	0.8	Rhodocyclaceae	0.8	Unclassified_Rhodocyclaceae	0.3
OTU_205	TM7	1	TM7_genera_incertae_sedis	1	TM7_genera_incertae_sedis	1	TM7_genera_incertae_sedis	1	TM7_genera_incertae_sedis	1
OTU_2051	Proteobacteria	1	Betaproteobacteria	1	Burkholderiales	1	Burkholderiales_incertae_sedis	0.85	Unclassified_Burkholderiales_incertae_sedis	0.74
OTU_2056	Proteobacteria	1	Betaproteobacteria	1	Burkholderiales	1	Comamonadaceae	1	Unclassified_Comamonadaceae	0.67
OTU_2062	Bacteroidetes	1	Sphingobacteria	1	Sphingobacteriales	1	Chitinophagaceae	1	Unclassified_Chitinophagaceae	0.25
OTU_2063	Proteobacteria	1	Betaproteobacteria	1	Burkholderiales	1	Oxalobacteraceae	1	Massilia	0.86
OTU_2065	Proteobacteria	1	Alphaproteobacteria	1	Sphingomonadales	0.93	Sphingomonadaceae	0.92	Unclassified_Sphingomonadaceae	0.44
OTU_207	Bacteroidetes	1	Sphingobacteria	1	Sphingobacteriales	1	Cytophagaceae	1	Hymenobacter	1
OTU_2070	Proteobacteria	1	Deltaproteobacteria	1	Desulfuromonadales	1	Geobacteraceae	1	Geobacter	1
OTU_2074	Bacteroidetes	1	Sphingobacteria	1	Sphingobacteriales	1	Cytophagaceae	0.99	Hymenobacter	0.96
OTU_2078	Proteobacteria	1	Alphaproteobacteria	1	Sphingomonadales	0.98	Sphingomonadaceae	0.97	Unclassified_Sphingomonadaceae	0.66
OTU_2079	Proteobacteria	1	Betaproteobacteria	1	Burkholderiales	0.99	Comamonadaceae	0.98	Unclassified_Comamonadaceae	0.77
OTU_208	Proteobacteria	1	Betaproteobacteria	0.96	Unclassified_Betaproteobacteria	0.65	Unclassified_Betaproteobacteria	0.65	Unclassified_Betaproteobacteria	0.65
OTU_2087	Firmicutes	1	Clostridia	1	Clostridiales	1	Peptococcaceae 1	1	Desulfosporosinus	0.95
OTU_209	Proteobacteria	1	Alphaproteobacteria	1	Sphingomonadales	1	Sphingomonadaceae	1	Sphingomonas	0.9
OTU_2094	Proteobacteria	1	Betaproteobacteria	0.98	Unclassified_Betaproteobacteria	0.72	Unclassified_Betaproteobacteria	0.18	Unclassified_Betaproteobacteria	0.08
OTU_21	Bacteroidetes	1	Sphingobacteria	1	Sphingobacteriales	1	Sphingobacteriaceae	1	Unclassified_Sphingobacteriaceae	0.62
OTU_2109	Bacteroidetes	1	Sphingobacteria	1	Sphingobacteriales	1	Sphingobacteriaceae	1	Unclassified_Sphingobacteriaceae	0.54
OTU_211	Proteobacteria	1	Betaproteobacteria	1	Unclassified_Betaproteobacteria	0.47	Unclassified_Betaproteobacteria	0.47	Unclassified_Betaproteobacteria	0.34
OTU_212	Proteobacteria	1	Betaproteobacteria	1	Burkholderiales	1	Burkholderiales_incertae_sedis	0.89	Unclassified_Burkholderiales_incertae_sedis	0.78
OTU_214	Bacteroidetes	1	Sphingobacteria	1	Sphingobacteriales	1	Sphingobacteriaceae	1	Mucilaginibacter	0.89
OTU_216	Bacteroidetes	1	Sphingobacteria	1	Sphingobacteriales	1	Chitinophagaceae	1	Unclassified_Chitinophagaceae	0.75
OTU_217	Firmicutes	1	Bacilli	1	Bacillales	1	Bacillaceae 1	1	Aeribacillus	0.96
OTU_218	Proteobacteria	1	Alphaproteobacteria	1	Rhodospirillales	0.99	Acetobacteraceae	0.99	Belnapia	0.88
OTU_219	Proteobacteria	1	Betaproteobacteria	1	Unclassified_Betaproteobacteria	0.57	Unclassified_Betaproteobacteria	0.57	Unclassified_Betaproteobacteria	0.21
OTU_22	Actinobacteria	1	Actinobacteria	1	Actinomycetales	1	Intrasporangiaceae	0.85	Unclassified_Intrasporangiaceae	0.76
OTU_220	Proteobacteria	1	Gammaproteobacteria	0.97	Unclassified_Gammaproteobacteria	0.61	Unclassified_Gammaproteobacteria	0.61	Unclassified_Gammaproteobacteria	0.61
OTU_221	Bacteroidetes	1	Sphingobacteria	1	Sphingobacteriales	1	Chitinophagaceae	1	Ferruginibacter	0.85
OTU_224	Proteobacteria	1	Betaproteobacteria	1	Rhodocyclales	0.9	Rhodocyclaceae	0.9	Unclassified_Rhodocyclaceae	0.5
OTU_225	Proteobacteria	1	Gammaproteobacteria	1	Legionellales	1	Legionellaceae	1	Legionella	1
OTU_227	Firmicutes	1	Bacilli	1	Bacillales	1	Bacillaceae 1	0.97	Unclassified_Bacillaceae 1	0.55
OTU_23	Proteobacteria	1	Alphaproteobacteria	1	Sphingomonadales	0.99	Sphingomonadaceae	0.97	Sphingomonas	0.91
OTU_230	Bacteroidetes	1	Sphingobacteria	1	Sphingobacteriales	1	Sphingobacteriaceae	1	Pedobacter	0.89
OTU_231	Proteobacteria	1	Alphaproteobacteria	1	Rhizobiales	1	Methylocystaceae	0.82	Methylosinus	0.81
OTU_232	Proteobacteria	1	Betaproteobacteria	1	Rhodocyclales	0.81	Rhodocyclaceae	0.81	Unclassified_Rhodocyclaceae	0.26
OTU_233	Bacteroidetes	1	Sphingobacteria	0.99	Sphingobacteriales	0.99	Unclassified_Sphingobacteriales	0.32	Unclassified_Sphingobacteriales	0.2
OTU_235	Proteobacteria	1	Betaproteobacteria	0.99	Rhodocyclales	0.97	Rhodocyclaceae	0.97	Unclassified_Rhodocyclaceae	0.61
OTU_236	Firmicutes	1	Clostridia	0.85	Clostridiales	0.84	Ruminococcaceae	0.84	Unclassified_Ruminococcaceae	0.36
OTU_24	Proteobacteria	1	Gammaproteobacteria	1	Enterobacteriales	1	Enterobacteriaceae	1	Unclassified_Enterobacteriaceae	0.44
OTU_240	Proteobacteria	1	Gammaproteobacteria	1	Xanthomonadales	1	Xanthomonadaceae	1	Unclassified_Xanthomonadaceae	0.56
OTU_242	Proteobacteria	1	Alphaproteobacteria	1	Caulobacterales	1	Caulobacteraceae	1	Phenylobacterium	0.88
OTU_244	Actinobacteria	1	Actinobacteria	1	Actinomycetales	0.93	Unclassified_Actinomycetales	0.44	Unclassified_Actinomycetales	0.38
OTU_246	Proteobacteria	1	Alphaproteobacteria	1	Rhodospirillales	0.97	Acetobacteraceae	0.97	Unclassified_Acetobacteraceae	0.25
OTU_248	Bacteroidetes	1	Sphingobacteria	1	Sphingobacteriales	1	Chitinophagaceae	1	Unclassified_Chitinophagaceae	0.63
OTU_249	Acidobacteria	1	Acidobacteria_Gp3	1	Bryobacter	0.85	Bryobacter	0.85	Bryobacter	0.85
OTU_25	Bacteroidetes	1	Sphingobacteria	1	Sphingobacteriales	1	Sphingobacteriaceae	1	Solitalea	0.84
OTU_253	Proteobacteria	1	Betaproteobacteria	0.99	Unclassified_Betaproteobacteria	0.29	Unclassified_Betaproteobacteria	0.29	Unclassified_Betaproteobacteria	0.27
OTU_256	Proteobacteria	1	Betaproteobacteria	1	Burkholderiales	1	Oxalobacteraceae	1	Unclassified_Oxalobacteraceae	0.66
OTU_258	Bacteroidetes	1	Sphingobacteria	1	Sphingobacteriales	1	Chitinophagaceae	1	Ferruginibacter	0.8
OTU_259	Proteobacteria	1	Betaproteobacteria	1	Unclassified_Betaproteobacteria	0.72	Unclassified_Betaproteobacteria	0.28	Unclassified_Betaproteobacteria	0.27
OTU_26	Firmicutes	1	Bacilli	1	Lactobacillales	1	Carnobacteriaceae	0.93	Unclassified_Carnobacteriaceae	0.7
OTU_262	Proteobacteria	1	Betaproteobacteria	0.99	Methylophilales	0.97	Methylophilaceae	0.97	Unclassified_Methylophilaceae	0.79
OTU_269	Actinobacteria	1	Actinobacteria	1	Actinomycetales	1	Intrasporangiaceae	0.89	Unclassified_Intrasporangiaceae	0.36
OTU_27	Proteobacteria	1	Gammaproteobacteria	1	Xanthomonadales	1	Xanthomonadaceae	1	Lysobacter	0.87
OTU_271	Acidobacteria	1	Holophagae	1	Holophagales	1	Holophagaceae	1	Geothrix	0.85
OTU_272	Proteobacteria	1	Betaproteobacteria	1	Burkholderiales	1	Comamonadaceae	0.99	Unclassified_Comamonadaceae	0.23
OTU_276	Proteobacteria	1	Betaproteobacteria	1	Burkholderiales	1	Burkholderiaceae	0.99	Unclassified_Burkholderiaceae	0.79
OTU_278	Proteobacteria	1	Unclassified_Proteobacteria	0.75	Unclassified_Proteobacteria	0.75	Unclassified_Proteobacteria	0.75	Unclassified_Proteobacteria	0.75
OTU_280	Proteobacteria	1	Deltaproteobacteria	1	Myxococcales	0.99	Polyangiaceae	0.95	Unclassified_Polyangiaceae	0.41
OTU_281	Deinococcus-Thermus	1	Deinococci	1	Deinococcales	1	Deinococcaceae	1	Deinococcus	1
OTU_286	Proteobacteria	1	Betaproteobacteria	0.98	Unclassified_Betaproteobacteria	0.3	Unclassified_Betaproteobacteria	0.3	Unclassified_Betaproteobacteria	0.3
OTU_288	Proteobacteria	1	Gammaproteobacteria	1	Xanthomonadales	1	Xanthomonadaceae	1	Dokdonella	0.97
OTU_289	Bacteroidetes	1	Sphingobacteria	0.96	Sphingobacteriales	0.96	Unclassified_Sphingobacteriales	0.78	Unclassified_Sphingobacteriales	0.32
OTU_29	Proteobacteria	1	Betaproteobacteria	0.99	Burkholderiales	0.99	Oxalobacteraceae	0.95	Unclassified_Oxalobacteraceae	0.57
OTU_290	Bacteroidetes	1	Sphingobacteria	1	Sphingobacteriales	1	Chitinophagaceae	1	Ferruginibacter	0.92
OTU_292	Proteobacteria	1	Alphaproteobacteria	0.99	Rhizobiales	0.95	Unclassified_Rhizobiales	0.3	Unclassified_Rhizobiales	0.26
OTU_294	Actinobacteria	1	Actinobacteria	1	Actinomycetales	1	Nakamurellaceae	0.94	Nakamurella	0.93
OTU_296	Bacteroidetes	1	Bacteroidia	1	Bacteroidales	1	Porphyromonadaceae	1	Paludibacter	1
OTU_298	Chlamydiae	1	Chlamydiae	1	Chlamydiales	1	Parachlamydiaceae	0.96	Parachlamydia	0.84
OTU_3	Proteobacteria	1	Betaproteobacteria	0.98	Unclassified_Betaproteobacteria	0.56	Unclassified_Betaproteobacteria	0.2	Unclassified_Betaproteobacteria	0.15
OTU_30	Bacteroidetes	1	Sphingobacteria	1	Sphingobacteriales	1	Chitinophagaceae	1	Unclassified_Chitinophagaceae	0.44
OTU_301	Firmicutes	1	Bacilli	1	Lactobacillales	1	Carnobacteriaceae	0.94	Carnobacterium	0.92
OTU_306	Proteobacteria	1	Deltaproteobacteria	0.99	Bdellovibrionales	0.99	Bdellovibrionaceae	0.99	Bdellovibrio	0.99
OTU_307	Proteobacteria	1	Alphaproteobacteria	1	Rhodospirillales	1	Acetobacteraceae	1	Acidocella	0.9
OTU_31	Proteobacteria	1	Alphaproteobacteria	1	Rhodospirillales	0.99	Acetobacteraceae	0.99	Unclassified_Acetobacteraceae	0.32
OTU_310	Nitrospira	1	Nitrospira	1	Nitrospirales	1	Nitrospiraceae	1	Nitrospira	1
OTU_311	Bacteroidetes	1	Sphingobacteria	0.87	Sphingobacteriales	0.87	Unclassified_Sphingobacteriales	0.27	Unclassified_Sphingobacteriales	0.17
OTU_312	Bacteroidetes	1	Unclassified_Bacteroidetes	0.5	Unclassified_Bacteroidetes	0.5	Unclassified_Bacteroidetes	0.5	Unclassified_Bacteroidetes	0.5
OTU_315	Proteobacteria	1	Betaproteobacteria	1	Hydrogenophilales	0.95	Hydrogenophilaceae	0.95	Thiobacillus	0.95
OTU_316	Bacteroidetes	1	Sphingobacteria	1	Sphingobacteriales	1	Chitinophagaceae	1	Unclassified_Chitinophagaceae	0.58
OTU_318	Proteobacteria	1	Betaproteobacteria	0.97	Unclassified_Betaproteobacteria	0.19	Unclassified_Betaproteobacteria	0.19	Unclassified_Betaproteobacteria	0.19
OTU_319	Proteobacteria	1	Alphaproteobacteria	0.98	Rhizobiales	0.83	Unclassified_Rhizobiales	0.23	Unclassified_Rhizobiales	0.16
OTU_32	Actinobacteria	1	Actinobacteria	1	Actinomycetales	1	Intrasporangiaceae	0.87	Unclassified_Intrasporangiaceae	0.56
OTU_322	Proteobacteria	1	Alphaproteobacteria	0.98	Sphingomonadales	0.92	Sphingomonadaceae	0.91	Unclassified_Sphingomonadaceae	0.6
OTU_326	Proteobacteria	1	Betaproteobacteria	1	Burkholderiales	1	Oxalobacteraceae	0.99	Unclassified_Oxalobacteraceae	0.53
OTU_327	Proteobacteria	1	Alphaproteobacteria	1	Rhizobiales	1	Bradyrhizobiaceae	1	Unclassified_Bradyrhizobiaceae	0.65
OTU_328	Chlamydiae	1	Chlamydiae	1	Chlamydiales	1	Parachlamydiaceae	0.91	Parachlamydia	0.8
OTU_33	Proteobacteria	1	Gammaproteobacteria	1	Xanthomonadales	1	Xanthomonadaceae	1	Arenimonas	0.99
OTU_330	Actinobacteria	1	Actinobacteria	1	Actinomycetales	1	Microbacteriaceae	0.99	Unclassified_Microbacteriaceae	0.47
OTU_333	Proteobacteria	1	Betaproteobacteria	0.93	Burkholderiales	0.93	Oxalobacteraceae	0.87	Unclassified_Oxalobacteraceae	0.41
OTU_334	Bacteroidetes	1	Sphingobacteria	1	Sphingobacteriales	1	Chitinophagaceae	1	Chitinophaga	0.82
OTU_337	Proteobacteria	1	Alphaproteobacteria	1	Sphingomonadales	1	Sphingomonadaceae	1	Unclassified_Sphingomonadaceae	0.47
OTU_34	Bacteroidetes	1	Sphingobacteria	1	Sphingobacteriales	1	Cytophagaceae	0.96	Unclassified_Cytophagaceae	0.64
OTU_341	Proteobacteria	1	Alphaproteobacteria	1	Rhodospirillales	0.99	Acetobacteraceae	0.99	Unclassified_Acetobacteraceae	0.42
OTU_343	Proteobacteria	1	Betaproteobacteria	1	Unclassified_Betaproteobacteria	0.42	Unclassified_Betaproteobacteria	0.42	Unclassified_Betaproteobacteria	0.15
OTU_347	Cyanobacteria/Chloroplast	1	Cyanobacteria	1	Unclassified_Cyanobacteria	0.44	Unclassified_Cyanobacteria	0.44	Unclassified_Cyanobacteria	0.44
OTU_348	Proteobacteria	1	Betaproteobacteria	0.87	Burkholderiales	0.87	Burkholderiales_incertae_sedis	0.81	Unclassified_Burkholderiales_incertae_sedis	0.59
OTU_349	Proteobacteria	1	Alphaproteobacteria	1	Sphingomonadales	0.99	Sphingomonadaceae	0.99	Unclassified_Sphingomonadaceae	0.68
OTU_35	Proteobacteria	1	Betaproteobacteria	1	Rhodocyclales	0.9	Rhodocyclaceae	0.9	Unclassified_Rhodocyclaceae	0.58
OTU_352	Firmicutes	1	Clostridia	0.99	Clostridiales	0.99	Ruminococcaceae	0.98	Acetivibrio	0.92
OTU_355	Acidobacteria	1	Acidobacteria_Gp1	1	Granulicella	0.94	Granulicella	0.94	Granulicella	0.94
OTU_360	Actinobacteria	1	Actinobacteria	1	Actinomycetales	1	Micrococcaceae	0.99	Arthrobacter	0.99
OTU_361	Actinobacteria	1	Actinobacteria	1	Acidimicrobiales	0.99	Acidimicrobiaceae	0.92	Ilumatobacter	0.92
OTU_365	Proteobacteria	1	Deltaproteobacteria	1	Desulfuromonadales	1	Geobacteraceae	1	Geobacter	1
OTU_368	Actinobacteria	1	Actinobacteria	1	Actinomycetales	1	Micrococcaceae	0.99	Arthrobacter	0.93
OTU_372	Firmicutes	1	Bacilli	0.99	Bacillales	0.99	Paenibacillaceae 1	0.99	Unclassified_Paenibacillaceae 1	0.69
OTU_374	Proteobacteria	1	Betaproteobacteria	1	Rhodocyclales	0.8	Rhodocyclaceae	0.8	Unclassified_Rhodocyclaceae	0.29
OTU_376	Bacteroidetes	1	Sphingobacteria	1	Sphingobacteriales	1	Sphingobacteriaceae	1	Mucilaginibacter	0.95
OTU_38	Proteobacteria	1	Betaproteobacteria	0.81	Burkholderiales	0.81	Burkholderiales_incertae_sedis	0.8	Unclassified_Burkholderiales_incertae_sedis	0.48
OTU_380	Proteobacteria	1	Alphaproteobacteria	1	Sphingomonadales	0.89	Sphingomonadaceae	0.88	Unclassified_Sphingomonadaceae	0.23
OTU_381	Proteobacteria	1	Alphaproteobacteria	1	Sphingomonadales	1	Sphingomonadaceae	1	Novosphingobium	0.99
OTU_382	Proteobacteria	1	Betaproteobacteria	1	Unclassified_Betaproteobacteria	0.55	Unclassified_Betaproteobacteria	0.42	Unclassified_Betaproteobacteria	0.19
OTU_384	Proteobacteria	1	Betaproteobacteria	1	Unclassified_Betaproteobacteria	0.72	Unclassified_Betaproteobacteria	0.3	Unclassified_Betaproteobacteria	0.14
OTU_387	Acidobacteria	1	Acidobacteria_Gp1	1	Granulicella	0.95	Granulicella	0.95	Granulicella	0.95
OTU_388	Proteobacteria	1	Gammaproteobacteria	1	Pseudomonadales	0.99	Pseudomonadaceae	0.99	Cellvibrio	0.99
OTU_39	Proteobacteria	1	Betaproteobacteria	1	Unclassified_Betaproteobacteria	0.22	Unclassified_Betaproteobacteria	0.22	Unclassified_Betaproteobacteria	0.22
OTU_391	Proteobacteria	1	Alphaproteobacteria	1	Rhizobiales	1	Methylobacteriaceae	1	Methylobacterium	1
OTU_394	Proteobacteria	1	Betaproteobacteria	0.98	Unclassified_Betaproteobacteria	0.24	Unclassified_Betaproteobacteria	0.24	Unclassified_Betaproteobacteria	0.2
OTU_396	Proteobacteria	1	Gammaproteobacteria	1	Pseudomonadales	0.89	Pseudomonadaceae	0.89	Unclassified_Pseudomonadaceae	0.74
OTU_397	Proteobacteria	1	Betaproteobacteria	1	Hydrogenophilales	0.99	Hydrogenophilaceae	0.99	Sulfuricella	0.99
OTU_398	Verrucomicrobia	1	Subdivision3	1	Subdivision3_genera_incertae_sedis	1	Subdivision3_genera_incertae_sedis	1	Subdivision3_genera_incertae_sedis	1
OTU_4	Proteobacteria	1	Gammaproteobacteria	1	Enterobacteriales	1	Enterobacteriaceae	1	Unclassified_Enterobacteriaceae	0.24
OTU_40	Bacteroidetes	1	Sphingobacteria	1	Sphingobacteriales	1	Cytophagaceae	1	Spirosoma	1
OTU_402	Firmicutes	1	Clostridia	0.99	Clostridiales	0.99	Lachnospiraceae	0.99	Unclassified_Lachnospiraceae	0.14
OTU_406	Proteobacteria	1	Alphaproteobacteria	1	Caulobacterales	1	Caulobacteraceae	1	Unclassified_Caulobacteraceae	0.77
OTU_41	Actinobacteria	1	Actinobacteria	1	Acidimicrobiales	1	Acidimicrobiaceae	1	Ilumatobacter	1
OTU_412	Proteobacteria	1	Betaproteobacteria	1	Burkholderiales	1	Oxalobacteraceae	0.98	Unclassified_Oxalobacteraceae	0.64
OTU_416	Proteobacteria	1	Gammaproteobacteria	1	Xanthomonadales	1	Xanthomonadaceae	1	Unclassified_Xanthomonadaceae	0.54
OTU_417	Proteobacteria	1	Betaproteobacteria	1	Burkholderiales	0.96	Oxalobacteraceae	0.92	Unclassified_Oxalobacteraceae	0.21
OTU_418	Proteobacteria	1	Betaproteobacteria	1	Unclassified_Betaproteobacteria	0.77	Unclassified_Betaproteobacteria	0.62	Unclassified_Betaproteobacteria	0.34
OTU_422	Bacteroidetes	1	Sphingobacteria	1	Sphingobacteriales	1	Chitinophagaceae	1	Unclassified_Chitinophagaceae	0.45
OTU_423	Proteobacteria	1	Alphaproteobacteria	0.98	Rhizobiales	0.85	Unclassified_Rhizobiales	0.65	Unclassified_Rhizobiales	0.38
OTU_426	Proteobacteria	1	Betaproteobacteria	1	Methylophilales	1	Methylophilaceae	1	Methylovorus	0.86
OTU_427	Proteobacteria	1	Unclassified_Proteobacteria	0.47	Unclassified_Proteobacteria	0.47	Unclassified_Proteobacteria	0.47	Unclassified_Proteobacteria	0.47
OTU_429	Bacteroidetes	1	Sphingobacteria	1	Sphingobacteriales	1	Cytophagaceae	1	Hymenobacter	1
OTU_43	Proteobacteria	1	Alphaproteobacteria	1	Rhodospirillales	1	Acetobacteraceae	1	Unclassified_Acetobacteraceae	0.43
OTU_430	Firmicutes	1	Clostridia	1	Clostridiales	1	Peptococcaceae 1	1	Unclassified_Peptococcaceae 1	0.51
OTU_431	Proteobacteria	1	Betaproteobacteria	1	Unclassified_Betaproteobacteria	0.19	Unclassified_Betaproteobacteria	0.19	Unclassified_Betaproteobacteria	0.19
OTU_433	Chlamydiae	1	Chlamydiae	1	Chlamydiales	1	Parachlamydiaceae	0.89	Parachlamydia	0.82
OTU_438	Bacteroidetes	1	Unclassified_Bacteroidetes	0.36	Unclassified_Bacteroidetes	0.36	Unclassified_Bacteroidetes	0.18	Unclassified_Bacteroidetes	0.16
OTU_442	Bacteroidetes	1	Sphingobacteria	1	Sphingobacteriales	1	Unclassified_Sphingobacteriales	0.25	Unclassified_Sphingobacteriales	0.13
OTU_448	Cyanobacteria/Chloroplast	1	Chloroplast	1	Chloroplast	1	Chloroplast	1	Streptophyta	1
OTU_450	Acidobacteria	1	Holophagae	1	Holophagales	1	Holophagaceae	1	Geothrix	0.84
OTU_452	Firmicutes	1	Clostridia	0.98	Clostridiales	0.98	Ruminococcaceae	0.96	Unclassified_Ruminococcaceae	0.45
OTU_456	Proteobacteria	1	Alphaproteobacteria	1	Sphingomonadales	1	Sphingomonadaceae	0.97	Novosphingobium	0.96
OTU_458	Proteobacteria	1	Deltaproteobacteria	1	Bdellovibrionales	0.98	Bacteriovoracaceae	0.98	Peredibacter	0.98
OTU_46	Cyanobacteria/Chloroplast	1	Chloroplast	1	Chloroplast	1	Chloroplast	1	Bacillariophyta	1
OTU_462	Proteobacteria	1	Gammaproteobacteria	0.82	Unclassified_Gammaproteobacteria	0.33	Unclassified_Gammaproteobacteria	0.19	Unclassified_Gammaproteobacteria	0.16
OTU_465	Firmicutes	1	Bacilli	0.99	Bacillales	0.99	Paenibacillaceae 1	0.98	Unclassified_Paenibacillaceae 1	0.7
OTU_466	Actinobacteria	1	Actinobacteria	1	Actinomycetales	1	Microbacteriaceae	1	Amnibacterium	0.91
OTU_47	Firmicutes	1	Clostridia	1	Clostridiales	1	Ruminococcaceae	1	Clostridium III	0.97
OTU_470	Firmicutes	1	Clostridia	1	Clostridiales	1	Ruminococcaceae	1	Clostridium III	0.94
OTU_471	Proteobacteria	1	Gammaproteobacteria	1	Xanthomonadales	1	Xanthomonadaceae	1	Unclassified_Xanthomonadaceae	0.34
OTU_476	Proteobacteria	1	Alphaproteobacteria	1	Rhodospirillales	0.99	Acetobacteraceae	0.98	Unclassified_Acetobacteraceae	0.32
OTU_481	Actinobacteria	1	Actinobacteria	1	Actinomycetales	1	Streptomycetaceae	1	Streptacidiphilus	1
OTU_483	Bacteroidetes	1	Unclassified_Bacteroidetes	0.56	Unclassified_Bacteroidetes	0.56	Unclassified_Bacteroidetes	0.56	Unclassified_Bacteroidetes	0.56
OTU_486	Acidobacteria	1	Acidobacteria_Gp1	1	Edaphobacter	0.8	Edaphobacter	0.8	Edaphobacter	0.8
OTU_488	Chloroflexi	1	Ktedonobacteria	0.94	Ktedonobacterales	0.9	Thermosporotrichaceae	0.83	Thermosporothrix	0.83
OTU_489	Proteobacteria	1	Betaproteobacteria	1	Burkholderiales	1	Comamonadaceae	1	Unclassified_Comamonadaceae	0.62
OTU_490	Proteobacteria	1	Alphaproteobacteria	1	Rhodospirillales	0.99	Acetobacteraceae	0.99	Unclassified_Acetobacteraceae	0.28
OTU_491	Proteobacteria	1	Betaproteobacteria	0.85	Burkholderiales	0.84	Unclassified_Burkholderiales	0.75	Unclassified_Burkholderiales	0.54
OTU_492	Proteobacteria	1	Alphaproteobacteria	1	Rhodospirillales	1	Acetobacteraceae	1	Unclassified_Acetobacteraceae	0.27
OTU_496	Actinobacteria	1	Actinobacteria	1	Actinomycetales	1	Cellulomonadaceae	1	Cellulomonas	0.97
OTU_497	Actinobacteria	1	Actinobacteria	1	Unclassified_Actinobacteria	0.55	Unclassified_Actinobacteria	0.44	Unclassified_Actinobacteria	0.44
OTU_50	Bacteroidetes	1	Sphingobacteria	1	Sphingobacteriales	1	Chitinophagaceae	1	Ferruginibacter	0.84
OTU_500	Firmicutes	1	Clostridia	1	Clostridiales	1	Clostridiaceae 1	0.99	Unclassified_Clostridiaceae 1	0.56
OTU_512	Bacteroidetes	1	Sphingobacteria	0.9	Sphingobacteriales	0.9	Cyclobacteriaceae	0.83	Unclassified_Cyclobacteriaceae	0.73
OTU_517	Actinobacteria	1	Actinobacteria	1	Actinomycetales	1	Unclassified_Actinomycetales	0.32	Unclassified_Actinomycetales	0.23
OTU_518	Armatimonadetes	1	Chthonomonadetes	1	Chthonomonadales	1	Chthonomonadaceae	1	Chthonomonas/Armatimonadetes_gp3	1
OTU_519	Acidobacteria	1	Acidobacteria_Gp3	1	Gp3	0.99	Gp3	0.99	Gp3	0.99
OTU_52	Bacteroidetes	1	Sphingobacteria	1	Sphingobacteriales	1	Sphingobacteriaceae	1	Pedobacter	0.93
OTU_521	Proteobacteria	1	Alphaproteobacteria	1	Rhodospirillales	1	Acetobacteraceae	1	Unclassified_Acetobacteraceae	0.57
OTU_53	Proteobacteria	1	Alphaproteobacteria	1	Rhodobacterales	1	Rhodobacteraceae	1	Rhodobacter	0.87
OTU_532	Proteobacteria	1	Deltaproteobacteria	1	Desulfobacterales	1	Desulfobulbaceae	1	Desulfocapsa	0.92
OTU_533	TM7	1	TM7_genera_incertae_sedis	1	TM7_genera_incertae_sedis	1	TM7_genera_incertae_sedis	1	TM7_genera_incertae_sedis	1
OTU_54	Actinobacteria	1	Actinobacteria	1	Actinomycetales	1	Cellulomonadaceae	0.81	Unclassified_Cellulomonadaceae	0.74
OTU_541	Proteobacteria	1	Alphaproteobacteria	0.97	Sphingomonadales	0.9	Sphingomonadaceae	0.89	Unclassified_Sphingomonadaceae	0.32
OTU_544	Bacteroidetes	1	Sphingobacteria	1	Sphingobacteriales	1	Sphingobacteriaceae	1	Sphingobacterium	0.84
OTU_55	Proteobacteria	1	Betaproteobacteria	1	Unclassified_Betaproteobacteria	0.72	Unclassified_Betaproteobacteria	0.64	Unclassified_Betaproteobacteria	0.43
OTU_553	Verrucomicrobia	1	Opitutae	1	Opitutales	0.86	Opitutaceae	0.86	Unclassified_Opitutaceae	0.76
OTU_554	Bacteroidetes	1	Sphingobacteria	1	Sphingobacteriales	1	Cytophagaceae	1	Spirosoma	1
OTU_557	Actinobacteria	1	Actinobacteria	1	Solirubrobacterales	1	Solirubrobacteraceae	0.88	Solirubrobacter	0.88
OTU_558	Proteobacteria	1	Betaproteobacteria	1	Burkholderiales	1	Comamonadaceae	1	Unclassified_Comamonadaceae	0.6
OTU_559	Proteobacteria	1	Betaproteobacteria	0.8	Unclassified_Betaproteobacteria	0.74	Unclassified_Betaproteobacteria	0.71	Unclassified_Betaproteobacteria	0.22
OTU_56	Bacteroidetes	1	Sphingobacteria	1	Sphingobacteriales	1	Sphingobacteriaceae	0.96	Unclassified_Sphingobacteriaceae	0.77
OTU_561	Proteobacteria	1	Alphaproteobacteria	1	Rhizobiales	0.99	Methylobacteriaceae	0.94	Methylobacterium	0.94
OTU_567	Bacteroidetes	1	Sphingobacteria	1	Sphingobacteriales	1	Sphingobacteriaceae	1	Unclassified_Sphingobacteriaceae	0.7
OTU_568	Proteobacteria	1	Alphaproteobacteria	1	Rhizobiales	1	Beijerinckiaceae	0.98	Unclassified_Beijerinckiaceae	0.76
OTU_57	Proteobacteria	1	Betaproteobacteria	0.86	Burkholderiales	0.86	Unclassified_Burkholderiales	0.7	Unclassified_Burkholderiales	0.57
OTU_576	Proteobacteria	1	Alphaproteobacteria	1	Rhodospirillales	1	Acetobacteraceae	1	Unclassified_Acetobacteraceae	0.18
OTU_578	Bacteroidetes	1	Sphingobacteria	1	Sphingobacteriales	1	Chitinophagaceae	1	Ferruginibacter	0.92
OTU_58	Proteobacteria	1	Gammaproteobacteria	1	Enterobacteriales	1	Enterobacteriaceae	1	Serratia	0.95
OTU_580	Proteobacteria	1	Betaproteobacteria	1	Unclassified_Betaproteobacteria	0.53	Unclassified_Betaproteobacteria	0.53	Unclassified_Betaproteobacteria	0.25
OTU_581	Proteobacteria	1	Alphaproteobacteria	1	Sphingomonadales	1	Sphingomonadaceae	1	Sphingomonas	0.95
OTU_583	Actinobacteria	1	Actinobacteria	1	Actinomycetales	1	Unclassified_Actinomycetales	0.54	Unclassified_Actinomycetales	0.43
OTU_586	TM7	1	TM7_genera_incertae_sedis	1	TM7_genera_incertae_sedis	1	TM7_genera_incertae_sedis	1	TM7_genera_incertae_sedis	1
OTU_593	Proteobacteria	1	Betaproteobacteria	1	Burkholderiales	1	Comamonadaceae	0.98	Unclassified_Comamonadaceae	0.72
OTU_596	Proteobacteria	1	Deltaproteobacteria	1	Myxococcales	1	Polyangiaceae	0.95	Unclassified_Polyangiaceae	0.56
OTU_6	Proteobacteria	1	Betaproteobacteria	1	Unclassified_Betaproteobacteria	0.78	Unclassified_Betaproteobacteria	0.37	Unclassified_Betaproteobacteria	0.13
OTU_60	Bacteroidetes	1	Sphingobacteria	1	Sphingobacteriales	1	Chitinophagaceae	1	Unclassified_Chitinophagaceae	0.68
OTU_600	Proteobacteria	1	Deltaproteobacteria	1	Desulfobacterales	1	Desulfobulbaceae	1	Desulfocapsa	0.97
OTU_606	Bacteroidetes	1	Sphingobacteria	1	Sphingobacteriales	1	Sphingobacteriaceae	1	Mucilaginibacter	1
OTU_614	Proteobacteria	1	Gammaproteobacteria	1	Enterobacteriales	1	Enterobacteriaceae	1	Unclassified_Enterobacteriaceae	0.42
OTU_616	Bacteroidetes	1	Sphingobacteria	1	Sphingobacteriales	1	Chitinophagaceae	1	Segetibacter	0.88
OTU_62	Bacteroidetes	1	Unclassified_Bacteroidetes	0.63	Unclassified_Bacteroidetes	0.58	Unclassified_Bacteroidetes	0.58	Unclassified_Bacteroidetes	0.58
OTU_620	Proteobacteria	1	Betaproteobacteria	1	Burkholderiales	1	Oxalobacteraceae	1	Massilia	0.92
OTU_621	Proteobacteria	1	Alphaproteobacteria	1	Sphingomonadales	1	Sphingomonadaceae	1	Sphingomonas	0.86
OTU_626	Proteobacteria	1	Betaproteobacteria	1	Unclassified_Betaproteobacteria	0.48	Unclassified_Betaproteobacteria	0.37	Unclassified_Betaproteobacteria	0.27
OTU_629	Proteobacteria	1	Alphaproteobacteria	1	Rhodospirillales	0.99	Acetobacteraceae	0.98	Unclassified_Acetobacteraceae	0.3
OTU_63	Proteobacteria	1	Alphaproteobacteria	0.99	Sphingomonadales	0.87	Unclassified_Sphingomonadales	0.79	Unclassified_Sphingomonadales	0.31
OTU_634	Proteobacteria	1	Gammaproteobacteria	0.98	Pseudomonadales	0.98	Pseudomonadaceae	0.98	Rhizobacter	0.98
OTU_637	Proteobacteria	1	Deltaproteobacteria	1	Bdellovibrionales	1	Bdellovibrionaceae	1	Bdellovibrio	1
OTU_639	Proteobacteria	1	Betaproteobacteria	1	Burkholderiales	0.98	Unclassified_Burkholderiales	0.77	Unclassified_Burkholderiales	0.4
OTU_64	Bacteroidetes	1	Flavobacteria	1	Flavobacteriales	1	Flavobacteriaceae	1	Flavobacterium	0.95
OTU_646	Proteobacteria	1	Betaproteobacteria	1	Burkholderiales	1	Comamonadaceae	1	Limnohabitans	0.93
OTU_649	Proteobacteria	1	Betaproteobacteria	0.92	Unclassified_Betaproteobacteria	0.39	Unclassified_Betaproteobacteria	0.39	Unclassified_Betaproteobacteria	0.39
OTU_65	Proteobacteria	1	Betaproteobacteria	1	Burkholderiales	1	Oxalobacteraceae	1	Undibacterium	0.99
OTU_653	TM7	1	TM7_genera_incertae_sedis	1	TM7_genera_incertae_sedis	1	TM7_genera_incertae_sedis	1	TM7_genera_incertae_sedis	1
OTU_654	Acidobacteria	1	Acidobacteria_Gp3	1	Bryobacter	0.98	Bryobacter	0.98	Bryobacter	0.98
OTU_655	Proteobacteria	1	Gammaproteobacteria	1	Xanthomonadales	0.94	Sinobacteraceae	0.9	Steroidobacter	0.9
OTU_656	Proteobacteria	1	Betaproteobacteria	1	Unclassified_Betaproteobacteria	0.6	Unclassified_Betaproteobacteria	0.6	Unclassified_Betaproteobacteria	0.6
OTU_66	Proteobacteria	1	Alphaproteobacteria	1	Sphingomonadales	1	Sphingomonadaceae	1	Unclassified_Sphingomonadaceae	0.66
OTU_665	Proteobacteria	1	Alphaproteobacteria	1	Rhodospirillales	1	Acetobacteraceae	1	Unclassified_Acetobacteraceae	0.66
OTU_666	Proteobacteria	1	Betaproteobacteria	1	Unclassified_Betaproteobacteria	0.74	Unclassified_Betaproteobacteria	0.74	Unclassified_Betaproteobacteria	0.4
OTU_668	Bacteroidetes	1	Unclassified_Bacteroidetes	0.49	Unclassified_Bacteroidetes	0.49	Unclassified_Bacteroidetes	0.49	Unclassified_Bacteroidetes	0.42
OTU_669	Proteobacteria	1	Betaproteobacteria	0.97	Unclassified_Betaproteobacteria	0.4	Unclassified_Betaproteobacteria	0.23	Unclassified_Betaproteobacteria	0.1
OTU_67	Proteobacteria	1	Betaproteobacteria	1	Burkholderiales	1	Burkholderiales_incertae_sedis	0.97	Aquabacterium	0.97
OTU_670	Verrucomicrobia	1	Subdivision3	0.97	Subdivision3_genera_incertae_sedis	0.97	Subdivision3_genera_incertae_sedis	0.97	Subdivision3_genera_incertae_sedis	0.97
OTU_679	Proteobacteria	1	Alphaproteobacteria	1	Rhodospirillales	1	Acetobacteraceae	1	Unclassified_Acetobacteraceae	0.76
OTU_68	Proteobacteria	1	Alphaproteobacteria	1	Rhodospirillales	1	Acetobacteraceae	1	Unclassified_Acetobacteraceae	0.55
OTU_680	Actinobacteria	1	Actinobacteria	1	Actinomycetales	1	Mycobacteriaceae	0.99	Mycobacterium	0.99
OTU_682	Proteobacteria	1	Betaproteobacteria	1	Burkholderiales	1	Oxalobacteraceae	0.96	Unclassified_Oxalobacteraceae	0.56
OTU_686	Actinobacteria	1	Actinobacteria	1	Actinomycetales	1	Kineosporiaceae	0.9	Unclassified_Kineosporiaceae	0.54
OTU_688	Proteobacteria	1	Alphaproteobacteria	1	Rhodospirillales	1	Acetobacteraceae	1	Unclassified_Acetobacteraceae	0.45
OTU_690	Proteobacteria	1	Alphaproteobacteria	1	Rhodospirillales	0.96	Acetobacteraceae	0.96	Unclassified_Acetobacteraceae	0.28
OTU_692	Proteobacteria	1	Betaproteobacteria	0.99	Unclassified_Betaproteobacteria	0.74	Unclassified_Betaproteobacteria	0.3	Unclassified_Betaproteobacteria	0.29
OTU_7	Bacteroidetes	1	Sphingobacteria	1	Sphingobacteriales	1	Chitinophagaceae	1	Ferruginibacter	0.89
OTU_70	Proteobacteria	1	Betaproteobacteria	1	Unclassified_Betaproteobacteria	0.69	Unclassified_Betaproteobacteria	0.43	Unclassified_Betaproteobacteria	0.13
OTU_700	Proteobacteria	1	Betaproteobacteria	1	Unclassified_Betaproteobacteria	0.77	Unclassified_Betaproteobacteria	0.77	Unclassified_Betaproteobacteria	0.44
OTU_705	Proteobacteria	1	Alphaproteobacteria	1	Rhizobiales	1	Bradyrhizobiaceae	1	Unclassified_Bradyrhizobiaceae	0.67
OTU_709	Bacteroidetes	1	Sphingobacteria	1	Sphingobacteriales	1	Sphingobacteriaceae	0.99	Solitalea	0.87
OTU_71	Proteobacteria	1	Betaproteobacteria	0.98	Unclassified_Betaproteobacteria	0.74	Unclassified_Betaproteobacteria	0.35	Unclassified_Betaproteobacteria	0.34
OTU_710	Proteobacteria	1	Alphaproteobacteria	1	Rhizobiales	0.99	Unclassified_Rhizobiales	0.75	Unclassified_Rhizobiales	0.66
OTU_711	Proteobacteria	1	Betaproteobacteria	1	Unclassified_Betaproteobacteria	0.38	Unclassified_Betaproteobacteria	0.38	Unclassified_Betaproteobacteria	0.35
OTU_712	Proteobacteria	1	Alphaproteobacteria	1	Caulobacterales	1	Caulobacteraceae	1	Phenylobacterium	1
OTU_715	Cyanobacteria/Chloroplast	1	Cyanobacteria	1	Unclassified_Cyanobacteria	0.53	Unclassified_Cyanobacteria	0.53	Unclassified_Cyanobacteria	0.53
OTU_719	Proteobacteria	1	Alphaproteobacteria	0.99	Unclassified_Alphaproteobacteria	0.7	Unclassified_Alphaproteobacteria	0.62	Unclassified_Alphaproteobacteria	0.4
OTU_722	Proteobacteria	1	Betaproteobacteria	0.99	Unclassified_Betaproteobacteria	0.59	Unclassified_Betaproteobacteria	0.59	Unclassified_Betaproteobacteria	0.25
OTU_725	Bacteroidetes	1	Sphingobacteria	1	Sphingobacteriales	1	Sphingobacteriaceae	1	Pedobacter	0.98
OTU_728	Proteobacteria	1	Alphaproteobacteria	1	Sphingomonadales	0.99	Sphingomonadaceae	0.99	Sphingomonas	0.98
OTU_729	Proteobacteria	1	Gammaproteobacteria	1	Pseudomonadales	1	Moraxellaceae	1	Acinetobacter	1
OTU_73	Proteobacteria	1	Alphaproteobacteria	1	Rhodospirillales	0.98	Acetobacteraceae	0.98	Unclassified_Acetobacteraceae	0.38
OTU_733	Firmicutes	1	Clostridia	0.99	Clostridiales	0.99	Ruminococcaceae	0.94	Unclassified_Ruminococcaceae	0.45
OTU_741	Proteobacteria	1	Deltaproteobacteria	1	Myxococcales	1	Cystobacteraceae	0.9	Unclassified_Cystobacteraceae	0.41
OTU_745	Firmicutes	1	Bacilli	1	Lactobacillales	1	Unclassified_Lactobacillales	0.6	Unclassified_Lactobacillales	0.5
OTU_75	Proteobacteria	1	Betaproteobacteria	0.99	Burkholderiales	0.99	Unclassified_Burkholderiales	0.79	Unclassified_Burkholderiales	0.69
OTU_753	Proteobacteria	1	Alphaproteobacteria	1	Rhodospirillales	1	Acetobacteraceae	1	Unclassified_Acetobacteraceae	0.26
OTU_757	Armatimonadetes	1	Chthonomonadetes	0.99	Chthonomonadales	0.99	Chthonomonadaceae	0.99	Chthonomonas/Armatimonadetes_gp3	0.99
OTU_758	Proteobacteria	1	Alphaproteobacteria	1	Rhizobiales	1	Unclassified_Rhizobiales	0.64	Unclassified_Rhizobiales	0.32
OTU_76	Proteobacteria	1	Betaproteobacteria	1	Burkholderiales	1	Oxalobacteraceae	1	Massilia	1
OTU_762	Proteobacteria	1	Betaproteobacteria	1	Burkholderiales	0.99	Comamonadaceae	0.99	Unclassified_Comamonadaceae	0.58
OTU_764	Proteobacteria	1	Alphaproteobacteria	0.99	Rhizobiales	0.87	Unclassified_Rhizobiales	0.61	Unclassified_Rhizobiales	0.51
OTU_765	Proteobacteria	1	Betaproteobacteria	1	Unclassified_Betaproteobacteria	0.68	Unclassified_Betaproteobacteria	0.68	Unclassified_Betaproteobacteria	0.41
OTU_769	Proteobacteria	1	Alphaproteobacteria	0.98	Sphingomonadales	0.9	Sphingomonadaceae	0.88	Unclassified_Sphingomonadaceae	0.73
OTU_772	Firmicutes	1	Bacilli	1	Bacillales	1	Bacillaceae 2	1	Unclassified_Bacillaceae 2	0.69
OTU_774	Proteobacteria	1	Betaproteobacteria	1	Burkholderiales	1	Comamonadaceae	1	Curvibacter	0.94
OTU_778	Proteobacteria	1	Deltaproteobacteria	0.99	Myxococcales	0.98	Unclassified_Myxococcales	0.4	Unclassified_Myxococcales	0.4
OTU_78	Proteobacteria	1	Alphaproteobacteria	1	Rhizobiales	0.97	Unclassified_Rhizobiales	0.77	Unclassified_Rhizobiales	0.67
OTU_780	Proteobacteria	1	Betaproteobacteria	0.93	Burkholderiales	0.92	Oxalobacteraceae	0.89	Unclassified_Oxalobacteraceae	0.75
OTU_783	Actinobacteria	1	Actinobacteria	1	Acidimicrobiales	0.99	Acidimicrobiaceae	0.9	Ilumatobacter	0.9
OTU_786	Acidobacteria	1	Acidobacteria_Gp3	1	Bryobacter	1	Bryobacter	1	Bryobacter	1
OTU_787	Proteobacteria	1	Gammaproteobacteria	0.97	Xanthomonadales	0.92	Sinobacteraceae	0.92	Steroidobacter	0.92
OTU_789	Proteobacteria	1	Alphaproteobacteria	1	Sphingomonadales	0.98	Sphingomonadaceae	0.97	Sphingomonas	0.81
OTU_79	Proteobacteria	1	Deltaproteobacteria	1	Myxococcales	1	Unclassified_Myxococcales	0.59	Unclassified_Myxococcales	0.55
OTU_794	Proteobacteria	1	Betaproteobacteria	0.83	Burkholderiales	0.83	Unclassified_Burkholderiales	0.6	Unclassified_Burkholderiales	0.58
OTU_796	Proteobacteria	1	Alphaproteobacteria	0.99	Sphingomonadales	0.84	Sphingomonadaceae	0.8	Unclassified_Sphingomonadaceae	0.49
OTU_797	Proteobacteria	1	Alphaproteobacteria	0.99	Rhodospirillales	0.98	Acetobacteraceae	0.98	Unclassified_Acetobacteraceae	0.16
OTU_799	Bacteroidetes	1	Sphingobacteria	0.88	Sphingobacteriales	0.88	Unclassified_Sphingobacteriales	0.29	Unclassified_Sphingobacteriales	0.23
OTU_8	Proteobacteria	1	Betaproteobacteria	1	Hydrogenophilales	0.97	Hydrogenophilaceae	0.97	Thiobacillus	0.97
OTU_80	Proteobacteria	1	Alphaproteobacteria	1	Rhizobiales	1	Bradyrhizobiaceae	1	Bradyrhizobium	1
OTU_802	Bacteroidetes	1	Sphingobacteria	1	Sphingobacteriales	1	Cytophagaceae	1	Hymenobacter	0.96
OTU_804	Firmicutes	1	Clostridia	1	Clostridiales	1	Peptococcaceae 1	1	Syntrophobotulus	0.96
OTU_806	Bacteroidetes	1	Sphingobacteria	1	Sphingobacteriales	1	Chitinophagaceae	1	Unclassified_Chitinophagaceae	0.65
OTU_81	Actinobacteria	1	Actinobacteria	1	Actinomycetales	1	Pseudonocardiaceae	0.98	Pseudonocardia	0.98
OTU_811	Proteobacteria	1	Betaproteobacteria	1	Burkholderiales	0.86	Unclassified_Burkholderiales	0.65	Unclassified_Burkholderiales	0.44
OTU_816	Bacteroidetes	1	Sphingobacteria	1	Sphingobacteriales	1	Cytophagaceae	1	Hymenobacter	1
OTU_817	Actinobacteria	1	Actinobacteria	1	Acidimicrobiales	0.97	Acidimicrobiaceae	0.95	Ilumatobacter	0.95
OTU_82	Bacteroidetes	1	Sphingobacteria	0.8	Sphingobacteriales	0.8	Unclassified_Sphingobacteriales	0.4	Unclassified_Sphingobacteriales	0.33
OTU_821	Bacteroidetes	1	Sphingobacteria	0.99	Sphingobacteriales	0.99	Cytophagaceae	0.99	Hymenobacter	0.98
OTU_826	Bacteroidetes	1	Sphingobacteria	1	Sphingobacteriales	1	Chitinophagaceae	1	Unclassified_Chitinophagaceae	0.34
OTU_829	Proteobacteria	1	Alphaproteobacteria	1	Rhizobiales	0.98	Unclassified_Rhizobiales	0.49	Unclassified_Rhizobiales	0.49
OTU_832	Proteobacteria	1	Deltaproteobacteria	1	Myxococcales	0.99	Cystobacteraceae	0.94	Unclassified_Cystobacteraceae	0.75
OTU_833	Actinobacteria	1	Actinobacteria	1	Actinomycetales	1	Streptomycetaceae	0.99	Kitasatospora	0.88
OTU_834	Proteobacteria	1	Gammaproteobacteria	1	Xanthomonadales	1	Xanthomonadaceae	1	Unclassified_Xanthomonadaceae	0.31
OTU_835	Proteobacteria	1	Deltaproteobacteria	1	Bdellovibrionales	1	Bacteriovoracaceae	1	Peredibacter	1
OTU_838	Bacteroidetes	1	Sphingobacteria	0.99	Sphingobacteriales	0.99	Cytophagaceae	0.96	Hymenobacter	0.8
OTU_84	Proteobacteria	1	Betaproteobacteria	0.98	Burkholderiales	0.97	Oxalobacteraceae	0.96	Unclassified_Oxalobacteraceae	0.43
OTU_840	Proteobacteria	1	Betaproteobacteria	1	Burkholderiales	1	Comamonadaceae	1	Unclassified_Comamonadaceae	0.44
OTU_842	Proteobacteria	1	Gammaproteobacteria	1	Enterobacteriales	1	Enterobacteriaceae	1	Unclassified_Enterobacteriaceae	0.65
OTU_844	Acidobacteria	1	Acidobacteria_Gp1	1	Granulicella	1	Granulicella	1	Granulicella	1
OTU_847	Proteobacteria	1	Betaproteobacteria	1	Burkholderiales	1	Oxalobacteraceae	1	Janthinobacterium	0.94
OTU_848	Bacteroidetes	1	Sphingobacteria	1	Sphingobacteriales	1	Sphingobacteriaceae	1	Unclassified_Sphingobacteriaceae	0.7
OTU_859	Bacteroidetes	1	Sphingobacteria	1	Sphingobacteriales	1	Chitinophagaceae	1	Unclassified_Chitinophagaceae	0.26
OTU_860	Actinobacteria	1	Actinobacteria	1	Actinomycetales	1	Unclassified_Actinomycetales	0.54	Unclassified_Actinomycetales	0.37
OTU_861	Bacteroidetes	1	Sphingobacteria	0.99	Sphingobacteriales	0.99	Cytophagaceae	0.99	Hymenobacter	0.99
OTU_865	Proteobacteria	1	Betaproteobacteria	1	Burkholderiales	0.96	Oxalobacteraceae	0.95	Unclassified_Oxalobacteraceae	0.67
OTU_867	Bacteroidetes	1	Sphingobacteria	0.99	Sphingobacteriales	0.99	Sphingobacteriaceae	0.99	Unclassified_Sphingobacteriaceae	0.66
OTU_871	Proteobacteria	1	Gammaproteobacteria	1	Pseudomonadales	0.96	Pseudomonadaceae	0.96	Pseudomonas	0.91
OTU_872	Euryarchaeota	1	Methanomicrobia	1	Methanosarcinales	1	Methanosarcinaceae	1	Methanosarcina	1
OTU_873	Bacteroidetes	1	Sphingobacteria	0.98	Sphingobacteriales	0.98	Unclassified_Sphingobacteriales	0.3	Unclassified_Sphingobacteriales	0.23
OTU_874	Proteobacteria	1	Betaproteobacteria	1	Nitrosomonadales	0.94	Nitrosomonadaceae	0.94	Nitrosospira	0.94
OTU_879	Proteobacteria	1	Gammaproteobacteria	1	Xanthomonadales	1	Xanthomonadaceae	1	Lysobacter	0.86
OTU_881	Firmicutes	1	Clostridia	1	Clostridiales	1	Clostridiaceae 1	1	Clostridium sensu stricto	1
OTU_882	Proteobacteria	1	Alphaproteobacteria	1	Rhizobiales	1	Unclassified_Rhizobiales	0.52	Unclassified_Rhizobiales	0.46
OTU_883	Acidobacteria	1	Acidobacteria_Gp4	1	Gp4	1	Gp4	1	Gp4	1
OTU_886	Proteobacteria	1	Betaproteobacteria	1	Burkholderiales	1	Oxalobacteraceae	0.99	Unclassified_Oxalobacteraceae	0.25
OTU_89	Proteobacteria	1	Alphaproteobacteria	1	Rhodospirillales	0.96	Acetobacteraceae	0.96	Unclassified_Acetobacteraceae	0.34
OTU_890	Proteobacteria	1	Betaproteobacteria	1	Unclassified_Betaproteobacteria	0.55	Unclassified_Betaproteobacteria	0.44	Unclassified_Betaproteobacteria	0.37
OTU_895	Proteobacteria	1	Betaproteobacteria	1	Rhodocyclales	0.87	Rhodocyclaceae	0.87	Unclassified_Rhodocyclaceae	0.65
OTU_9	Proteobacteria	1	Gammaproteobacteria	1	Xanthomonadales	1	Xanthomonadaceae	1	Unclassified_Xanthomonadaceae	0.64
OTU_90	Firmicutes	1	Clostridia	1	Clostridiales	1	Clostridiaceae 1	0.92	Unclassified_Clostridiaceae 1	0.7
OTU_900	Proteobacteria	1	Betaproteobacteria	1	Burkholderiales	1	Alcaligenaceae	1	Unclassified_Alcaligenaceae	0.67
OTU_905	Chlamydiae	1	Chlamydiae	1	Chlamydiales	1	Parachlamydiaceae	0.99	Unclassified_Parachlamydiaceae	0.63
OTU_908	Proteobacteria	1	Betaproteobacteria	1	Unclassified_Betaproteobacteria	0.75	Unclassified_Betaproteobacteria	0.44	Unclassified_Betaproteobacteria	0.29
OTU_91	Actinobacteria	1	Actinobacteria	1	Actinomycetales	1	Unclassified_Actinomycetales	0.54	Unclassified_Actinomycetales	0.54
OTU_911	Proteobacteria	1	Betaproteobacteria	0.97	Burkholderiales	0.95	Oxalobacteraceae	0.91	Unclassified_Oxalobacteraceae	0.4
OTU_914	Proteobacteria	1	Betaproteobacteria	0.99	Burkholderiales	0.95	Burkholderiaceae	0.9	Burkholderia	0.89
OTU_918	Chloroflexi	1	Ktedonobacteria	0.99	Ktedonobacterales	0.98	Thermosporotrichaceae	0.94	Thermosporothrix	0.94
OTU_921	Proteobacteria	1	Betaproteobacteria	1	Burkholderiales	1	Comamonadaceae	1	Unclassified_Comamonadaceae	0.49
OTU_924	Bacteroidetes	1	Sphingobacteria	1	Sphingobacteriales	1	Chitinophagaceae	1	Unclassified_Chitinophagaceae	0.37
OTU_929	Proteobacteria	1	Deltaproteobacteria	0.98	Myxococcales	0.95	Cystobacteraceae	0.87	Unclassified_Cystobacteraceae	0.55
OTU_934	Proteobacteria	1	Deltaproteobacteria	1	Myxococcales	1	Polyangiaceae	0.97	Unclassified_Polyangiaceae	0.5
OTU_936	Bacteroidetes	1	Sphingobacteria	1	Sphingobacteriales	1	Sphingobacteriaceae	1	Pedobacter	0.89
OTU_938	Proteobacteria	1	Betaproteobacteria	1	Unclassified_Betaproteobacteria	0.47	Unclassified_Betaproteobacteria	0.47	Unclassified_Betaproteobacteria	0.45
OTU_939	Actinobacteria	1	Actinobacteria	1	Actinomycetales	1	Pseudonocardiaceae	0.88	Pseudonocardia	0.87
OTU_940	Armatimonadetes	1	Armatimonadia	1	Armatimonadales	1	Armatimonadaceae	1	Armatimonas/Armatimonadetes_gp1	1
OTU_946	Proteobacteria	1	Alphaproteobacteria	1	Rhodospirillales	0.98	Acetobacteraceae	0.98	Unclassified_Acetobacteraceae	0.31
OTU_95	Firmicutes	1	Clostridia	0.99	Clostridiales	0.99	Lachnospiraceae	0.99	Unclassified_Lachnospiraceae	0.16
OTU_951	Proteobacteria	1	Betaproteobacteria	0.97	Burkholderiales	0.97	Oxalobacteraceae	0.92	Unclassified_Oxalobacteraceae	0.62
OTU_952	Proteobacteria	1	Gammaproteobacteria	1	Pseudomonadales	1	Moraxellaceae	1	Perlucidibaca	1
OTU_953	Proteobacteria	1	Betaproteobacteria	1	Burkholderiales	1	Comamonadaceae	1	Unclassified_Comamonadaceae	0.75
OTU_957	Firmicutes	1	Clostridia	0.92	Clostridiales	0.92	Ruminococcaceae	0.82	Unclassified_Ruminococcaceae	0.48
OTU_959	Actinobacteria	1	Actinobacteria	1	Actinomycetales	1	Microbacteriaceae	0.98	Unclassified_Microbacteriaceae	0.65
OTU_96	Proteobacteria	1	Betaproteobacteria	1	Unclassified_Betaproteobacteria	0.71	Unclassified_Betaproteobacteria	0.71	Unclassified_Betaproteobacteria	0.2
OTU_963	Proteobacteria	1	Betaproteobacteria	1	Burkholderiales	1	Comamonadaceae	1	Unclassified_Comamonadaceae	0.39
OTU_966	Proteobacteria	1	Betaproteobacteria	0.99	Burkholderiales	0.86	Oxalobacteraceae	0.8	Unclassified_Oxalobacteraceae	0.36
OTU_967	Armatimonadetes	1	Chthonomonadetes	1	Chthonomonadales	1	Chthonomonadaceae	1	Chthonomonas/Armatimonadetes_gp3	1
OTU_97	Acidobacteria	1	Holophagae	1	Holophagales	1	Holophagaceae	1	Unclassified_Holophagaceae	0.64
OTU_970	Verrucomicrobia	1	Subdivision3	0.99	Subdivision3_genera_incertae_sedis	0.99	Subdivision3_genera_incertae_sedis	0.99	Subdivision3_genera_incertae_sedis	0.99
OTU_971	Proteobacteria	1	Gammaproteobacteria	0.94	Unclassified_Gammaproteobacteria	0.25	Unclassified_Gammaproteobacteria	0.25	Unclassified_Gammaproteobacteria	0.25
OTU_974	Bacteroidetes	1	Sphingobacteria	0.99	Sphingobacteriales	0.99	Sphingobacteriaceae	0.97	Solitalea	0.8
OTU_976	Proteobacteria	1	Unclassified_Proteobacteria	0.77	Unclassified_Proteobacteria	0.77	Unclassified_Proteobacteria	0.64	Unclassified_Proteobacteria	0.52
OTU_977	Proteobacteria	1	Alphaproteobacteria	0.99	Unclassified_Alphaproteobacteria	0.77	Unclassified_Alphaproteobacteria	0.61	Unclassified_Alphaproteobacteria	0.21
OTU_98	Bacteroidetes	1	Sphingobacteria	1	Sphingobacteriales	1	Cytophagaceae	1	Hymenobacter	1
OTU_982	Cyanobacteria/Chloroplast	1	Chloroplast	1	Chloroplast	1	Chloroplast	1	Streptophyta	1
OTU_988	Actinobacteria	1	Actinobacteria	1	Actinomycetales	0.98	Unclassified_Actinomycetales	0.64	Unclassified_Actinomycetales	0.64
OTU_99	Bacteroidetes	1	Sphingobacteria	1	Sphingobacteriales	1	Cytophagaceae	0.99	Hymenobacter	0.91
OTU_993	Proteobacteria	1	Gammaproteobacteria	0.99	Legionellales	0.99	Legionellaceae	0.99	Legionella	0.99
OTU_995	Proteobacteria	1	Alphaproteobacteria	1	Sphingomonadales	1	Sphingomonadaceae	1	Novosphingobium	1
OTU_997	Bacteroidetes	1	Sphingobacteria	1	Sphingobacteriales	1	Chitinophagaceae	1	Unclassified_Chitinophagaceae	0.5
OTU_999	Bacteroidetes	1	Sphingobacteria	0.94	Sphingobacteriales	0.94	Chitinophagaceae	0.8	Unclassified_Chitinophagaceae	0.26

## Sheet: Tax_details
short_name	long_name	description
OTU	OTU	OTU ID. It allows matching Taxonomy sheet with Bacteria_Forni and Bacteria_Cryoconite sheets. Note that in the latter files OTU Ids are column names.
phylum	phylum	Classification of OTU representative sequences at the phylum level obtained by RDP classifier
phyl_c	phylum_confidence	Confidence of the classification of OTU representative sequences at the phylum level
class	class	Classification of OTU representative sequences at the class level obtained by RDP classifier
cl_c	class_confidence	Confidence of the classification of OTU representative sequences at the class level
order	order	Classification of OTU representative sequences at the order level obtained by RDP classifier
ord_c	order_confidence	Confidence of the classification of OTU representative sequences at the oredr level
family	family	Classification of OTU representative sequences at the family level obtained by RDP classifier
fam_c	family_confidence	Confidence of the classification of OTU representative sequences at the family level
genus	genus	Classification of OTU representative sequences at the genus level obtained by RDP classifier
gen_c	genus_confidence	Confidence of the classification of OTU representative sequences at the genus level
